# Supplementary material for: Amazon forests capture high levels of atmospheric mercury pollution from artisanal gold mining
Source: Nat Commun. 2022 Jan 28;13:559. doi: 10.1038/s41467-022-27997-3 (PMC8799693; doi:10.1038/s41467-022-27997-3)
Supplement: Supplementary file 3 — Supplementary Dataset 1 [file 41467_2022_27997_MOESM3_ESM.xlsx]

## Sheet: Sheet1
Site	Sample type	Date Collected	Concentration	Analyte	Units
Boca Manu	Bulk precipitation	2018-08-14	BDL	Aluminum	mg/L
Boca Manu	Throughfall	2018-07-31	BDL	Aluminum	mg/L
Boca Manu	Throughfall	2018-07-31	BDL	Aluminum	mg/L
Boca Manu	Throughfall	2018-08-14	BDL	Aluminum	mg/L
Boca Manu	Bulk precipitation	2018-07-31	1.4	Aluminum	mg/L
Chilive	Bulk precipitation	2018-07-31	BDL	Aluminum	mg/L
Chilive	Bulk precipitation	2018-08-14	BDL	Aluminum	mg/L
Chilive	Throughfall	2018-07-31	BDL	Aluminum	mg/L
Chilive	Throughfall	2018-07-31	BDL	Aluminum	mg/L
Chilive	Throughfall	2018-08-14	BDL	Aluminum	mg/L
Colorado	Bulk precipitation	2018-07-29	BDL	Aluminum	mg/L
Colorado	Bulk precipitation	2018-07-29	BDL	Aluminum	mg/L
Colorado	Bulk precipitation	2018-08-15	BDL	Aluminum	mg/L
Colorado	Throughfall	2018-08-15	BDL	Aluminum	mg/L
Colorado	Throughfall	2018-07-29	30.9	Aluminum	mg/L
Laberinto	Bulk precipitation	2018-07-26	BDL	Aluminum	mg/L
Laberinto	Throughfall	2018-07-26	23	Aluminum	mg/L
Laberinto	Throughfall	2018-07-26	35.8	Aluminum	mg/L
Laberinto	Throughfall	2018-08-17	62.3	Aluminum	mg/L
Los Amigos	Bulk precipitation	2018-07-27	BDL	Aluminum	mg/L
Los Amigos	Bulk precipitation	2018-07-27	BDL	Aluminum	mg/L
Los Amigos	Bulk precipitation	2018-08-16	BDL	Aluminum	mg/L
Los Amigos	Throughfall	2018-08-16	2.2	Aluminum	mg/L
Los Amigos	Throughfall	2018-07-27	17.8	Aluminum	mg/L
Los Amigos	Throughfall	2018-07-27	102.5	Aluminum	mg/L
Boca Manu	Bulk precipitation	2018-07-31	BDL	Antimony	mg/L
Boca Manu	Throughfall	2018-07-31	BDL	Antimony	mg/L
Boca Manu	Throughfall	2018-07-31	BDL	Antimony	mg/L
Boca Manu	Throughfall	2018-08-14	BDL	Antimony	mg/L
Boca Manu	Bulk precipitation	2018-08-14	0.1	Antimony	mg/L
Chilive	Bulk precipitation	2018-07-31	BDL	Antimony	mg/L
Chilive	Bulk precipitation	2018-08-14	BDL	Antimony	mg/L
Chilive	Throughfall	2018-07-31	BDL	Antimony	mg/L
Chilive	Throughfall	2018-07-31	0.1	Antimony	mg/L
Chilive	Throughfall	2018-08-14	0.1	Antimony	mg/L
Colorado	Bulk precipitation	2018-07-29	BDL	Antimony	mg/L
Colorado	Bulk precipitation	2018-07-29	BDL	Antimony	mg/L
Colorado	Bulk precipitation	2018-08-15	BDL	Antimony	mg/L
Colorado	Throughfall	2018-07-29	BDL	Antimony	mg/L
Colorado	Throughfall	2018-08-15	BDL	Antimony	mg/L
Laberinto	Bulk precipitation	2018-07-26	BDL	Antimony	mg/L
Laberinto	Throughfall	2018-07-26	BDL	Antimony	mg/L
Laberinto	Throughfall	2018-07-26	BDL	Antimony	mg/L
Laberinto	Throughfall	2018-08-17	BDL	Antimony	mg/L
Los Amigos	Bulk precipitation	2018-07-27	BDL	Antimony	mg/L
Los Amigos	Bulk precipitation	2018-07-27	BDL	Antimony	mg/L
Los Amigos	Bulk precipitation	2018-08-16	BDL	Antimony	mg/L
Los Amigos	Throughfall	2018-07-27	BDL	Antimony	mg/L
Los Amigos	Throughfall	2018-07-27	BDL	Antimony	mg/L
Los Amigos	Throughfall	2018-08-16	BDL	Antimony	mg/L
Boca Manu	Bulk precipitation	2018-07-31	BDL	Arsenic	mg/L
Boca Manu	Throughfall	2018-07-31	BDL	Arsenic	mg/L
Boca Manu	Throughfall	2018-07-31	BDL	Arsenic	mg/L
Boca Manu	Bulk precipitation	2018-08-14	0.1	Arsenic	mg/L
Boca Manu	Throughfall	2018-08-14	0.1	Arsenic	mg/L
Chilive	Bulk precipitation	2018-07-31	BDL	Arsenic	mg/L
Chilive	Bulk precipitation	2018-08-14	0.1	Arsenic	mg/L
Chilive	Throughfall	2018-07-31	0.1	Arsenic	mg/L
Chilive	Throughfall	2018-07-31	0.1	Arsenic	mg/L
Chilive	Throughfall	2018-08-14	0.2	Arsenic	mg/L
Colorado	Bulk precipitation	2018-07-29	BDL	Arsenic	mg/L
Colorado	Bulk precipitation	2018-07-29	BDL	Arsenic	mg/L
Colorado	Bulk precipitation	2018-08-15	0.1	Arsenic	mg/L
Colorado	Throughfall	2018-07-29	0.1	Arsenic	mg/L
Colorado	Throughfall	2018-08-15	0.5	Arsenic	mg/L
Laberinto	Bulk precipitation	2018-07-26	BDL	Arsenic	mg/L
Laberinto	Throughfall	2018-07-26	BDL	Arsenic	mg/L
Laberinto	Throughfall	2018-07-26	BDL	Arsenic	mg/L
Laberinto	Throughfall	2018-08-17	BDL	Arsenic	mg/L
Los Amigos	Bulk precipitation	2018-07-27	BDL	Arsenic	mg/L
Los Amigos	Bulk precipitation	2018-07-27	BDL	Arsenic	mg/L
Los Amigos	Throughfall	2018-07-27	BDL	Arsenic	mg/L
Los Amigos	Throughfall	2018-07-27	BDL	Arsenic	mg/L
Los Amigos	Bulk precipitation	2018-08-16	0.1	Arsenic	mg/L
Los Amigos	Throughfall	2018-08-16	0.1	Arsenic	mg/L
Boca Manu	Throughfall	2018-07-31	BDL	Barium	mg/L
Boca Manu	Throughfall	2018-07-31	0.6	Barium	mg/L
Boca Manu	Bulk precipitation	2018-07-31	1.3	Barium	mg/L
Boca Manu	Bulk precipitation	2018-08-14	2.8	Barium	mg/L
Boca Manu	Throughfall	2018-08-14	3.7	Barium	mg/L
Chilive	Bulk precipitation	2018-07-31	BDL	Barium	mg/L
Chilive	Bulk precipitation	2018-08-14	5.7	Barium	mg/L
Chilive	Throughfall	2018-07-31	7.9	Barium	mg/L
Chilive	Throughfall	2018-08-14	24.8	Barium	mg/L
Chilive	Throughfall	2018-07-31	27.2	Barium	mg/L
Colorado	Bulk precipitation	2018-07-29	BDL	Barium	mg/L
Colorado	Bulk precipitation	2018-07-29	BDL	Barium	mg/L
Colorado	Bulk precipitation	2018-08-15	BDL	Barium	mg/L
Colorado	Throughfall	2018-08-15	7	Barium	mg/L
Colorado	Throughfall	2018-07-29	11.4	Barium	mg/L
Laberinto	Bulk precipitation	2018-07-26	BDL	Barium	mg/L
Laberinto	Throughfall	2018-07-26	9.5	Barium	mg/L
Laberinto	Throughfall	2018-08-17	12.1	Barium	mg/L
Laberinto	Throughfall	2018-07-26	22.3	Barium	mg/L
Los Amigos	Bulk precipitation	2018-07-27	BDL	Barium	mg/L
Los Amigos	Bulk precipitation	2018-07-27	BDL	Barium	mg/L
Los Amigos	Throughfall	2018-08-16	BDL	Barium	mg/L
Los Amigos	Bulk precipitation	2018-08-16	1.5	Barium	mg/L
Los Amigos	Throughfall	2018-07-27	3.1	Barium	mg/L
Los Amigos	Throughfall	2018-07-27	6.2	Barium	mg/L
Boca Manu	Bulk precipitation	2018-07-31	BDL	Beryllium	mg/L
Boca Manu	Bulk precipitation	2018-08-14	BDL	Beryllium	mg/L
Boca Manu	Throughfall	2018-07-31	BDL	Beryllium	mg/L
Boca Manu	Throughfall	2018-07-31	BDL	Beryllium	mg/L
Boca Manu	Throughfall	2018-08-14	BDL	Beryllium	mg/L
Chilive	Bulk precipitation	2018-07-31	BDL	Beryllium	mg/L
Chilive	Bulk precipitation	2018-08-14	BDL	Beryllium	mg/L
Chilive	Throughfall	2018-07-31	BDL	Beryllium	mg/L
Chilive	Throughfall	2018-07-31	BDL	Beryllium	mg/L
Chilive	Throughfall	2018-08-14	BDL	Beryllium	mg/L
Colorado	Bulk precipitation	2018-07-29	BDL	Beryllium	mg/L
Colorado	Bulk precipitation	2018-07-29	BDL	Beryllium	mg/L
Colorado	Bulk precipitation	2018-08-15	BDL	Beryllium	mg/L
Colorado	Throughfall	2018-07-29	BDL	Beryllium	mg/L
Colorado	Throughfall	2018-08-15	BDL	Beryllium	mg/L
Laberinto	Bulk precipitation	2018-07-26	BDL	Beryllium	mg/L
Laberinto	Throughfall	2018-07-26	BDL	Beryllium	mg/L
Laberinto	Throughfall	2018-07-26	BDL	Beryllium	mg/L
Laberinto	Throughfall	2018-08-17	BDL	Beryllium	mg/L
Los Amigos	Bulk precipitation	2018-07-27	BDL	Beryllium	mg/L
Los Amigos	Bulk precipitation	2018-07-27	BDL	Beryllium	mg/L
Los Amigos	Bulk precipitation	2018-08-16	BDL	Beryllium	mg/L
Los Amigos	Throughfall	2018-07-27	BDL	Beryllium	mg/L
Los Amigos	Throughfall	2018-07-27	BDL	Beryllium	mg/L
Los Amigos	Throughfall	2018-08-16	BDL	Beryllium	mg/L
Boca Manu	Bulk precipitation	2018-07-31	1.3	Boron	mg/L
Boca Manu	Bulk precipitation	2018-08-14	8.1	Boron	mg/L
Boca Manu	Throughfall	2018-07-31	11.6	Boron	mg/L
Boca Manu	Throughfall	2018-07-31	28.4	Boron	mg/L
Boca Manu	Throughfall	2018-08-14	69.7	Boron	mg/L
Chilive	Bulk precipitation	2018-07-31	2.1	Boron	mg/L
Chilive	Bulk precipitation	2018-08-14	9.6	Boron	mg/L
Chilive	Throughfall	2018-07-31	27.3	Boron	mg/L
Chilive	Throughfall	2018-07-31	32.4	Boron	mg/L
Chilive	Throughfall	2018-08-14	43.3	Boron	mg/L
Colorado	Bulk precipitation	2018-07-29	0.1	Boron	mg/L
Colorado	Bulk precipitation	2018-07-29	0.1	Boron	mg/L
Colorado	Bulk precipitation	2018-08-15	2.6	Boron	mg/L
Colorado	Throughfall	2018-08-15	9.8	Boron	mg/L
Colorado	Throughfall	2018-07-29	18.9	Boron	mg/L
Laberinto	Bulk precipitation	2018-07-26	0.3	Boron	mg/L
Laberinto	Throughfall	2018-07-26	6.4	Boron	mg/L
Laberinto	Throughfall	2018-08-17	6.4	Boron	mg/L
Laberinto	Throughfall	2018-07-26	9.9	Boron	mg/L
Los Amigos	Bulk precipitation	2018-07-27	BDL	Boron	mg/L
Los Amigos	Bulk precipitation	2018-07-27	0.2	Boron	mg/L
Los Amigos	Bulk precipitation	2018-08-16	2	Boron	mg/L
Los Amigos	Throughfall	2018-07-27	5.7	Boron	mg/L
Los Amigos	Throughfall	2018-07-27	11.9	Boron	mg/L
Los Amigos	Throughfall	2018-08-16	25.2	Boron	mg/L
Boca Manu	Bulk precipitation	2018-07-31	BDL	Cadmium	mg/L
Boca Manu	Bulk precipitation	2018-08-14	BDL	Cadmium	mg/L
Boca Manu	Throughfall	2018-07-31	BDL	Cadmium	mg/L
Boca Manu	Throughfall	2018-07-31	BDL	Cadmium	mg/L
Boca Manu	Throughfall	2018-08-14	BDL	Cadmium	mg/L
Chilive	Bulk precipitation	2018-07-31	BDL	Cadmium	mg/L
Chilive	Bulk precipitation	2018-08-14	BDL	Cadmium	mg/L
Chilive	Throughfall	2018-07-31	BDL	Cadmium	mg/L
Chilive	Throughfall	2018-07-31	BDL	Cadmium	mg/L
Chilive	Throughfall	2018-08-14	BDL	Cadmium	mg/L
Colorado	Bulk precipitation	2018-07-29	BDL	Cadmium	mg/L
Colorado	Bulk precipitation	2018-07-29	BDL	Cadmium	mg/L
Colorado	Bulk precipitation	2018-08-15	BDL	Cadmium	mg/L
Colorado	Throughfall	2018-07-29	BDL	Cadmium	mg/L
Colorado	Throughfall	2018-08-15	BDL	Cadmium	mg/L
Laberinto	Bulk precipitation	2018-07-26	BDL	Cadmium	mg/L
Laberinto	Throughfall	2018-07-26	BDL	Cadmium	mg/L
Laberinto	Throughfall	2018-07-26	BDL	Cadmium	mg/L
Laberinto	Throughfall	2018-08-17	BDL	Cadmium	mg/L
Los Amigos	Bulk precipitation	2018-07-27	BDL	Cadmium	mg/L
Los Amigos	Bulk precipitation	2018-07-27	BDL	Cadmium	mg/L
Los Amigos	Bulk precipitation	2018-08-16	BDL	Cadmium	mg/L
Los Amigos	Throughfall	2018-07-27	BDL	Cadmium	mg/L
Los Amigos	Throughfall	2018-07-27	BDL	Cadmium	mg/L
Los Amigos	Throughfall	2018-08-16	BDL	Cadmium	mg/L
Boca Manu	Bulk precipitation	2018-07-31	0.85	Calcium	mg/L
Boca Manu	Throughfall	2018-07-31	1.37	Calcium	mg/L
Boca Manu	Bulk precipitation	2018-08-14	2.29	Calcium	mg/L
Boca Manu	Throughfall	2018-07-31	2.49	Calcium	mg/L
Boca Manu	Throughfall	2018-08-14	3.07	Calcium	mg/L
Chilive	Bulk precipitation	2018-07-31	1.99	Calcium	mg/L
Chilive	Bulk precipitation	2018-08-14	5.79	Calcium	mg/L
Chilive	Throughfall	2018-07-31	6.67	Calcium	mg/L
Chilive	Throughfall	2018-08-14	11.41	Calcium	mg/L
Chilive	Throughfall	2018-07-31	13.13	Calcium	mg/L
Colorado	Bulk precipitation	2018-07-29	1.17	Calcium	mg/L
Colorado	Bulk precipitation	2018-08-15	1.21	Calcium	mg/L
Colorado	Bulk precipitation	2018-07-29	1.3	Calcium	mg/L
Colorado	Throughfall	2018-08-15	4.29	Calcium	mg/L
Colorado	Throughfall	2018-07-29	5.22	Calcium	mg/L
Laberinto	Bulk precipitation	2018-07-26	1.46	Calcium	mg/L
Laberinto	Throughfall	2018-07-26	3.03	Calcium	mg/L
Laberinto	Throughfall	2018-07-26	3.22	Calcium	mg/L
Laberinto	Throughfall	2018-08-17	3.48	Calcium	mg/L
Los Amigos	Bulk precipitation	2018-07-27	0.74	Calcium	mg/L
Los Amigos	Bulk precipitation	2018-08-16	0.74	Calcium	mg/L
Los Amigos	Throughfall	2018-07-27	1.42	Calcium	mg/L
Los Amigos	Throughfall	2018-07-27	1.64	Calcium	mg/L
Los Amigos	Bulk precipitation	2018-07-27	2.53	Calcium	mg/L
Los Amigos	Throughfall	2018-08-16	2.83	Calcium	mg/L
Boca Manu	Bulk precipitation	2018-07-31	0.15	Chloride	mg/L
Boca Manu	Throughfall	2018-07-31	0.29	Chloride	mg/L
Boca Manu	Bulk precipitation	2018-08-14	0.78	Chloride	mg/L
Boca Manu	Throughfall	2018-07-31	0.92	Chloride	mg/L
Boca Manu	Throughfall	2018-08-14	3.31	Chloride	mg/L
Chilive	Bulk precipitation	2018-07-31	0.26	Chloride	mg/L
Chilive	Throughfall	2018-07-31	2.12	Chloride	mg/L
Chilive	Bulk precipitation	2018-08-14	2.29	Chloride	mg/L
Chilive	Throughfall	2018-07-31	2.55	Chloride	mg/L
Chilive	Throughfall	2018-08-14	13.18	Chloride	mg/L
Colorado	Bulk precipitation	2018-07-29	0.12	Chloride	mg/L
Colorado	Bulk precipitation	2018-07-29	0.14	Chloride	mg/L
Colorado	Bulk precipitation	2018-08-15	0.27	Chloride	mg/L
Colorado	Throughfall	2018-08-15	0.52	Chloride	mg/L
Colorado	Throughfall	2018-07-29	1.37	Chloride	mg/L
Laberinto	Bulk precipitation	2018-07-26	0.14	Chloride	mg/L
Laberinto	Throughfall	2018-08-17	0.75	Chloride	mg/L
Laberinto	Throughfall	2018-07-26	0.88	Chloride	mg/L
Laberinto	Throughfall	2018-07-26	0.95	Chloride	mg/L
Los Amigos	Bulk precipitation	2018-07-27	0.13	Chloride	mg/L
Los Amigos	Bulk precipitation	2018-07-27	0.18	Chloride	mg/L
Los Amigos	Bulk precipitation	2018-08-16	0.24	Chloride	mg/L
Los Amigos	Throughfall	2018-07-27	0.37	Chloride	mg/L
Los Amigos	Throughfall	2018-07-27	0.41	Chloride	mg/L
Los Amigos	Throughfall	2018-08-16	1.03	Chloride	mg/L
Boca Manu	Bulk precipitation	2018-07-31	0.3	Chromium	mg/L
Boca Manu	Bulk precipitation	2018-08-14	0.4	Chromium	mg/L
Boca Manu	Throughfall	2018-07-31	0.5	Chromium	mg/L
Boca Manu	Throughfall	2018-07-31	0.6	Chromium	mg/L
Boca Manu	Throughfall	2018-08-14	0.7	Chromium	mg/L
Chilive	Bulk precipitation	2018-07-31	0.4	Chromium	mg/L
Chilive	Throughfall	2018-07-31	0.6	Chromium	mg/L
Chilive	Bulk precipitation	2018-08-14	0.7	Chromium	mg/L
Chilive	Throughfall	2018-07-31	0.8	Chromium	mg/L
Chilive	Throughfall	2018-08-14	1.3	Chromium	mg/L
Colorado	Bulk precipitation	2018-07-29	0.5	Chromium	mg/L
Colorado	Bulk precipitation	2018-07-29	0.6	Chromium	mg/L
Colorado	Throughfall	2018-08-15	0.7	Chromium	mg/L
Colorado	Bulk precipitation	2018-08-15	0.8	Chromium	mg/L
Colorado	Throughfall	2018-07-29	0.8	Chromium	mg/L
Laberinto	Throughfall	2018-08-17	0.5	Chromium	mg/L
Laberinto	Bulk precipitation	2018-07-26	0.6	Chromium	mg/L
Laberinto	Throughfall	2018-07-26	0.8	Chromium	mg/L
Laberinto	Throughfall	2018-07-26	0.9	Chromium	mg/L
Los Amigos	Bulk precipitation	2018-07-27	0.3	Chromium	mg/L
Los Amigos	Bulk precipitation	2018-07-27	0.5	Chromium	mg/L
Los Amigos	Bulk precipitation	2018-08-16	0.5	Chromium	mg/L
Los Amigos	Throughfall	2018-07-27	0.6	Chromium	mg/L
Los Amigos	Throughfall	2018-07-27	0.8	Chromium	mg/L
Los Amigos	Throughfall	2018-08-16	1	Chromium	mg/L
Boca Manu	Bulk precipitation	2018-07-31	BDL	Cobalt	mg/L
Boca Manu	Bulk precipitation	2018-08-14	BDL	Cobalt	mg/L
Boca Manu	Throughfall	2018-07-31	BDL	Cobalt	mg/L
Boca Manu	Throughfall	2018-07-31	BDL	Cobalt	mg/L
Boca Manu	Throughfall	2018-08-14	0.1	Cobalt	mg/L
Chilive	Bulk precipitation	2018-07-31	BDL	Cobalt	mg/L
Chilive	Bulk precipitation	2018-08-14	BDL	Cobalt	mg/L
Chilive	Throughfall	2018-07-31	BDL	Cobalt	mg/L
Chilive	Throughfall	2018-07-31	BDL	Cobalt	mg/L
Chilive	Throughfall	2018-08-14	0.2	Cobalt	mg/L
Colorado	Bulk precipitation	2018-07-29	BDL	Cobalt	mg/L
Colorado	Bulk precipitation	2018-07-29	BDL	Cobalt	mg/L
Colorado	Bulk precipitation	2018-08-15	BDL	Cobalt	mg/L
Colorado	Throughfall	2018-07-29	BDL	Cobalt	mg/L
Colorado	Throughfall	2018-08-15	BDL	Cobalt	mg/L
Laberinto	Throughfall	2018-07-26	BDL	Cobalt	mg/L
Laberinto	Throughfall	2018-08-17	BDL	Cobalt	mg/L
Laberinto	Bulk precipitation	2018-07-26	0.1	Cobalt	mg/L
Laberinto	Throughfall	2018-07-26	0.3	Cobalt	mg/L
Los Amigos	Bulk precipitation	2018-07-27	BDL	Cobalt	mg/L
Los Amigos	Bulk precipitation	2018-07-27	BDL	Cobalt	mg/L
Los Amigos	Bulk precipitation	2018-08-16	BDL	Cobalt	mg/L
Los Amigos	Throughfall	2018-07-27	BDL	Cobalt	mg/L
Los Amigos	Throughfall	2018-07-27	BDL	Cobalt	mg/L
Los Amigos	Throughfall	2018-08-16	BDL	Cobalt	mg/L
Boca Manu	Throughfall	2018-07-31	0.5	Copper	mg/L
Boca Manu	Bulk precipitation	2018-07-31	0.6	Copper	mg/L
Boca Manu	Bulk precipitation	2018-08-14	1.1	Copper	mg/L
Boca Manu	Throughfall	2018-07-31	2	Copper	mg/L
Boca Manu	Throughfall	2018-08-14	5.3	Copper	mg/L
Chilive	Bulk precipitation	2018-07-31	0.4	Copper	mg/L
Chilive	Throughfall	2018-07-31	1.7	Copper	mg/L
Chilive	Bulk precipitation	2018-08-14	1.9	Copper	mg/L
Chilive	Throughfall	2018-07-31	2.1	Copper	mg/L
Chilive	Throughfall	2018-08-14	6.1	Copper	mg/L
Colorado	Bulk precipitation	2018-07-29	0.1	Copper	mg/L
Colorado	Bulk precipitation	2018-07-29	0.3	Copper	mg/L
Colorado	Bulk precipitation	2018-08-15	1.1	Copper	mg/L
Colorado	Throughfall	2018-07-29	1.3	Copper	mg/L
Colorado	Throughfall	2018-08-15	1.5	Copper	mg/L
Laberinto	Bulk precipitation	2018-07-26	0.1	Copper	mg/L
Laberinto	Throughfall	2018-07-26	1.6	Copper	mg/L
Laberinto	Throughfall	2018-08-17	1.6	Copper	mg/L
Laberinto	Throughfall	2018-07-26	2.1	Copper	mg/L
Los Amigos	Bulk precipitation	2018-07-27	0.1	Copper	mg/L
Los Amigos	Bulk precipitation	2018-07-27	0.3	Copper	mg/L
Los Amigos	Bulk precipitation	2018-08-16	0.8	Copper	mg/L
Los Amigos	Throughfall	2018-07-27	1.2	Copper	mg/L
Los Amigos	Throughfall	2018-07-27	2.1	Copper	mg/L
Los Amigos	Throughfall	2018-08-16	3.5	Copper	mg/L
Boca Manu	Bulk precipitation	2018-07-31	BDL	Iron	mg/L
Boca Manu	Bulk precipitation	2018-08-14	BDL	Iron	mg/L
Boca Manu	Throughfall	2018-07-31	BDL	Iron	mg/L
Boca Manu	Throughfall	2018-07-31	BDL	Iron	mg/L
Boca Manu	Throughfall	2018-08-14	BDL	Iron	mg/L
Chilive	Bulk precipitation	2018-07-31	BDL	Iron	mg/L
Chilive	Bulk precipitation	2018-08-14	BDL	Iron	mg/L
Chilive	Throughfall	2018-07-31	BDL	Iron	mg/L
Chilive	Throughfall	2018-07-31	BDL	Iron	mg/L
Chilive	Throughfall	2018-08-14	BDL	Iron	mg/L
Colorado	Bulk precipitation	2018-07-29	BDL	Iron	mg/L
Colorado	Bulk precipitation	2018-07-29	BDL	Iron	mg/L
Colorado	Bulk precipitation	2018-08-15	BDL	Iron	mg/L
Colorado	Throughfall	2018-07-29	BDL	Iron	mg/L
Colorado	Throughfall	2018-08-15	BDL	Iron	mg/L
Laberinto	Bulk precipitation	2018-07-26	BDL	Iron	mg/L
Laberinto	Throughfall	2018-07-26	BDL	Iron	mg/L
Laberinto	Throughfall	2018-07-26	BDL	Iron	mg/L
Laberinto	Throughfall	2018-08-17	BDL	Iron	mg/L
Los Amigos	Bulk precipitation	2018-07-27	BDL	Iron	mg/L
Los Amigos	Bulk precipitation	2018-07-27	BDL	Iron	mg/L
Los Amigos	Bulk precipitation	2018-08-16	BDL	Iron	mg/L
Los Amigos	Throughfall	2018-07-27	BDL	Iron	mg/L
Los Amigos	Throughfall	2018-08-16	BDL	Iron	mg/L
Los Amigos	Throughfall	2018-07-27	240.1	Iron	mg/L
Boca Manu	Bulk precipitation	2018-07-31	BDL	Lead	mg/L
Boca Manu	Throughfall	2018-07-31	BDL	Lead	mg/L
Boca Manu	Throughfall	2018-07-31	BDL	Lead	mg/L
Boca Manu	Throughfall	2018-08-14	BDL	Lead	mg/L
Boca Manu	Bulk precipitation	2018-08-14	0.1	Lead	mg/L
Chilive	Bulk precipitation	2018-07-31	BDL	Lead	mg/L
Chilive	Bulk precipitation	2018-08-14	BDL	Lead	mg/L
Chilive	Throughfall	2018-07-31	BDL	Lead	mg/L
Chilive	Throughfall	2018-07-31	BDL	Lead	mg/L
Chilive	Throughfall	2018-08-14	0.1	Lead	mg/L
Colorado	Bulk precipitation	2018-07-29	BDL	Lead	mg/L
Colorado	Bulk precipitation	2018-07-29	BDL	Lead	mg/L
Colorado	Bulk precipitation	2018-08-15	BDL	Lead	mg/L
Colorado	Throughfall	2018-07-29	BDL	Lead	mg/L
Colorado	Throughfall	2018-08-15	BDL	Lead	mg/L
Laberinto	Bulk precipitation	2018-07-26	BDL	Lead	mg/L
Laberinto	Throughfall	2018-07-26	BDL	Lead	mg/L
Laberinto	Throughfall	2018-07-26	BDL	Lead	mg/L
Laberinto	Throughfall	2018-08-17	BDL	Lead	mg/L
Los Amigos	Bulk precipitation	2018-07-27	BDL	Lead	mg/L
Los Amigos	Bulk precipitation	2018-07-27	BDL	Lead	mg/L
Los Amigos	Bulk precipitation	2018-08-16	BDL	Lead	mg/L
Los Amigos	Throughfall	2018-07-27	BDL	Lead	mg/L
Los Amigos	Throughfall	2018-08-16	BDL	Lead	mg/L
Los Amigos	Throughfall	2018-07-27	0.2	Lead	mg/L
Boca Manu	Bulk precipitation	2018-07-31	BDL	Lithium	mg/L
Boca Manu	Bulk precipitation	2018-08-14	0.6	Lithium	mg/L
Boca Manu	Throughfall	2018-07-31	0.8	Lithium	mg/L
Boca Manu	Throughfall	2018-07-31	0.8	Lithium	mg/L
Boca Manu	Throughfall	2018-08-14	1.2	Lithium	mg/L
Chilive	Bulk precipitation	2018-07-31	0.6	Lithium	mg/L
Chilive	Bulk precipitation	2018-08-14	0.7	Lithium	mg/L
Chilive	Throughfall	2018-07-31	0.8	Lithium	mg/L
Chilive	Throughfall	2018-07-31	0.8	Lithium	mg/L
Chilive	Throughfall	2018-08-14	1.1	Lithium	mg/L
Colorado	Bulk precipitation	2018-07-29	0.6	Lithium	mg/L
Colorado	Bulk precipitation	2018-07-29	0.6	Lithium	mg/L
Colorado	Bulk precipitation	2018-08-15	0.6	Lithium	mg/L
Colorado	Throughfall	2018-08-15	0.7	Lithium	mg/L
Colorado	Throughfall	2018-07-29	0.9	Lithium	mg/L
Laberinto	Bulk precipitation	2018-07-26	0.5	Lithium	mg/L
Laberinto	Throughfall	2018-07-26	0.5	Lithium	mg/L
Laberinto	Throughfall	2018-08-17	0.5	Lithium	mg/L
Laberinto	Throughfall	2018-07-26	0.6	Lithium	mg/L
Los Amigos	Bulk precipitation	2018-07-27	0.6	Lithium	mg/L
Los Amigos	Bulk precipitation	2018-07-27	0.6	Lithium	mg/L
Los Amigos	Bulk precipitation	2018-08-16	0.6	Lithium	mg/L
Los Amigos	Throughfall	2018-07-27	0.6	Lithium	mg/L
Los Amigos	Throughfall	2018-07-27	0.7	Lithium	mg/L
Los Amigos	Throughfall	2018-08-16	0.7	Lithium	mg/L
Boca Manu	Bulk precipitation	2018-07-31	0.3	Magnesium	mg/L
Boca Manu	Bulk precipitation	2018-08-14	0.57	Magnesium	mg/L
Boca Manu	Throughfall	2018-07-31	0.74	Magnesium	mg/L
Boca Manu	Throughfall	2018-07-31	1.55	Magnesium	mg/L
Boca Manu	Throughfall	2018-08-14	1.95	Magnesium	mg/L
Chilive	Bulk precipitation	2018-07-31	0.37	Magnesium	mg/L
Chilive	Throughfall	2018-07-31	1.74	Magnesium	mg/L
Chilive	Bulk precipitation	2018-08-14	1.84	Magnesium	mg/L
Chilive	Throughfall	2018-07-31	3.86	Magnesium	mg/L
Chilive	Throughfall	2018-08-14	4.59	Magnesium	mg/L
Colorado	Bulk precipitation	2018-07-29	0.3	Magnesium	mg/L
Colorado	Bulk precipitation	2018-07-29	0.3	Magnesium	mg/L
Colorado	Bulk precipitation	2018-08-15	0.3	Magnesium	mg/L
Colorado	Throughfall	2018-08-15	1.69	Magnesium	mg/L
Colorado	Throughfall	2018-07-29	3.86	Magnesium	mg/L
Laberinto	Bulk precipitation	2018-07-26	0.28	Magnesium	mg/L
Laberinto	Throughfall	2018-07-26	1.44	Magnesium	mg/L
Laberinto	Throughfall	2018-08-17	1.6	Magnesium	mg/L
Laberinto	Throughfall	2018-07-26	2.97	Magnesium	mg/L
Los Amigos	Bulk precipitation	2018-07-27	0.3	Magnesium	mg/L
Los Amigos	Bulk precipitation	2018-08-16	0.3	Magnesium	mg/L
Los Amigos	Throughfall	2018-07-27	0.44	Magnesium	mg/L
Los Amigos	Bulk precipitation	2018-07-27	0.46	Magnesium	mg/L
Los Amigos	Throughfall	2018-07-27	0.79	Magnesium	mg/L
Los Amigos	Throughfall	2018-08-16	1.55	Magnesium	mg/L
Boca Manu	Throughfall	2018-07-31	BDL	Manganese	mg/L
Boca Manu	Bulk precipitation	2018-07-31	0.2	Manganese	mg/L
Boca Manu	Throughfall	2018-08-14	0.4	Manganese	mg/L
Boca Manu	Bulk precipitation	2018-08-14	0.9	Manganese	mg/L
Boca Manu	Throughfall	2018-07-31	9.8	Manganese	mg/L
Chilive	Bulk precipitation	2018-08-14	BDL	Manganese	mg/L
Chilive	Bulk precipitation	2018-07-31	1.2	Manganese	mg/L
Chilive	Throughfall	2018-07-31	9.1	Manganese	mg/L
Chilive	Throughfall	2018-07-31	12.3	Manganese	mg/L
Chilive	Throughfall	2018-08-14	13.6	Manganese	mg/L
Colorado	Bulk precipitation	2018-07-29	0.1	Manganese	mg/L
Colorado	Bulk precipitation	2018-07-29	0.2	Manganese	mg/L
Colorado	Bulk precipitation	2018-08-15	4	Manganese	mg/L
Colorado	Throughfall	2018-08-15	8.4	Manganese	mg/L
Colorado	Throughfall	2018-07-29	50.6	Manganese	mg/L
Laberinto	Throughfall	2018-07-26	BDL	Manganese	mg/L
Laberinto	Throughfall	2018-07-26	0.2	Manganese	mg/L
Laberinto	Bulk precipitation	2018-07-26	2.9	Manganese	mg/L
Laberinto	Throughfall	2018-08-17	3.6	Manganese	mg/L
Los Amigos	Bulk precipitation	2018-07-27	BDL	Manganese	mg/L
Los Amigos	Bulk precipitation	2018-07-27	BDL	Manganese	mg/L
Los Amigos	Bulk precipitation	2018-08-16	4.9	Manganese	mg/L
Los Amigos	Throughfall	2018-07-27	42.3	Manganese	mg/L
Los Amigos	Throughfall	2018-07-27	65.3	Manganese	mg/L
Los Amigos	Throughfall	2018-08-16	158.1	Manganese	mg/L
Boca Manu	Throughfall	2018-07-31	0	Methylmercury	ng/L
Boca Manu	Bulk precipitation	2018-07-31	0.02	Methylmercury	ng/L
Boca Manu	Bulk precipitation	2018-08-14	1.46	Methylmercury	ng/L
Boca Manu	Throughfall	2018-08-14	1.81	Methylmercury	ng/L
Chilive	Throughfall	2018-07-31	0.02	Methylmercury	ng/L
Chilive	Bulk precipitation	2018-07-31	0.16	Methylmercury	ng/L
Chilive	Bulk precipitation	2018-08-14	0.48	Methylmercury	ng/L
Colorado	Bulk precipitation	2018-07-29	0.02	Methylmercury	ng/L
Colorado	Bulk precipitation	2018-08-15	0.02	Methylmercury	ng/L
Colorado	Throughfall	2018-07-29	0.06	Methylmercury	ng/L
Laberinto	Throughfall	2018-07-26	0.03	Methylmercury	ng/L
Laberinto	Bulk precipitation	2018-07-26	0.03	Methylmercury	ng/L
Laberinto	Throughfall	2018-08-17	0.19	Methylmercury	ng/L
Los Amigos	Bulk precipitation	2018-07-27	0.05	Methylmercury	ng/L
Los Amigos	Bulk precipitation	2018-08-16	0.08	Methylmercury	ng/L
Los Amigos	Throughfall	2018-07-27	2.48	Methylmercury	ng/L
Boca Manu	Bulk precipitation	2018-07-31	BDL	Molybdenum	mg/L
Boca Manu	Bulk precipitation	2018-08-14	BDL	Molybdenum	mg/L
Boca Manu	Throughfall	2018-07-31	BDL	Molybdenum	mg/L
Boca Manu	Throughfall	2018-07-31	0.1	Molybdenum	mg/L
Boca Manu	Throughfall	2018-08-14	0.1	Molybdenum	mg/L
Chilive	Bulk precipitation	2018-07-31	0.1	Molybdenum	mg/L
Chilive	Bulk precipitation	2018-08-14	0.3	Molybdenum	mg/L
Chilive	Throughfall	2018-07-31	0.3	Molybdenum	mg/L
Chilive	Throughfall	2018-07-31	0.5	Molybdenum	mg/L
Chilive	Throughfall	2018-08-14	1	Molybdenum	mg/L
Colorado	Bulk precipitation	2018-07-29	BDL	Molybdenum	mg/L
Colorado	Bulk precipitation	2018-07-29	BDL	Molybdenum	mg/L
Colorado	Bulk precipitation	2018-08-15	BDL	Molybdenum	mg/L
Colorado	Throughfall	2018-07-29	BDL	Molybdenum	mg/L
Colorado	Throughfall	2018-08-15	BDL	Molybdenum	mg/L
Laberinto	Bulk precipitation	2018-07-26	BDL	Molybdenum	mg/L
Laberinto	Throughfall	2018-07-26	BDL	Molybdenum	mg/L
Laberinto	Throughfall	2018-07-26	BDL	Molybdenum	mg/L
Laberinto	Throughfall	2018-08-17	BDL	Molybdenum	mg/L
Los Amigos	Bulk precipitation	2018-07-27	BDL	Molybdenum	mg/L
Los Amigos	Bulk precipitation	2018-07-27	BDL	Molybdenum	mg/L
Los Amigos	Bulk precipitation	2018-08-16	BDL	Molybdenum	mg/L
Los Amigos	Throughfall	2018-07-27	BDL	Molybdenum	mg/L
Los Amigos	Throughfall	2018-07-27	BDL	Molybdenum	mg/L
Los Amigos	Throughfall	2018-08-16	BDL	Molybdenum	mg/L
Boca Manu	Bulk precipitation	2018-07-31	0.2	Nickel	mg/L
Boca Manu	Throughfall	2018-07-31	0.6	Nickel	mg/L
Boca Manu	Bulk precipitation	2018-08-14	0.7	Nickel	mg/L
Boca Manu	Throughfall	2018-07-31	1.6	Nickel	mg/L
Boca Manu	Throughfall	2018-08-14	3.2	Nickel	mg/L
Chilive	Bulk precipitation	2018-07-31	0.3	Nickel	mg/L
Chilive	Bulk precipitation	2018-08-14	1	Nickel	mg/L
Chilive	Throughfall	2018-07-31	1	Nickel	mg/L
Chilive	Throughfall	2018-07-31	2.1	Nickel	mg/L
Chilive	Throughfall	2018-08-14	5.3	Nickel	mg/L
Colorado	Bulk precipitation	2018-07-29	0.2	Nickel	mg/L
Colorado	Bulk precipitation	2018-07-29	0.3	Nickel	mg/L
Colorado	Bulk precipitation	2018-08-15	0.4	Nickel	mg/L
Colorado	Throughfall	2018-08-15	1	Nickel	mg/L
Colorado	Throughfall	2018-07-29	2.3	Nickel	mg/L
Laberinto	Bulk precipitation	2018-07-26	0.3	Nickel	mg/L
Laberinto	Throughfall	2018-07-26	1.2	Nickel	mg/L
Laberinto	Throughfall	2018-08-17	1.2	Nickel	mg/L
Laberinto	Throughfall	2018-07-26	1.5	Nickel	mg/L
Los Amigos	Bulk precipitation	2018-07-27	0.1	Nickel	mg/L
Los Amigos	Bulk precipitation	2018-07-27	0.2	Nickel	mg/L
Los Amigos	Throughfall	2018-07-27	0.7	Nickel	mg/L
Los Amigos	Throughfall	2018-07-27	0.9	Nickel	mg/L
Los Amigos	Bulk precipitation	2018-08-16	1.2	Nickel	mg/L
Los Amigos	Throughfall	2018-08-16	1.6	Nickel	mg/L
Boca Manu	Bulk precipitation	2018-07-31	0.18	Nitrate	mg/L
Boca Manu	Throughfall	2018-07-31	0.18	Nitrate	mg/L
Boca Manu	Bulk precipitation	2018-08-14	0.23	Nitrate	mg/L
Boca Manu	Throughfall	2018-07-31	0.23	Nitrate	mg/L
Boca Manu	Throughfall	2018-08-14	1.11	Nitrate	mg/L
Chilive	Bulk precipitation	2018-08-14	0.15	Nitrate	mg/L
Chilive	Throughfall	2018-07-31	0.16	Nitrate	mg/L
Chilive	Bulk precipitation	2018-07-31	0.18	Nitrate	mg/L
Chilive	Throughfall	2018-07-31	0.18	Nitrate	mg/L
Chilive	Throughfall	2018-08-14	0.2	Nitrate	mg/L
Colorado	Bulk precipitation	2018-07-29	0.14	Nitrate	mg/L
Colorado	Throughfall	2018-07-29	0.15	Nitrate	mg/L
Colorado	Throughfall	2018-08-15	0.16	Nitrate	mg/L
Colorado	Bulk precipitation	2018-07-29	0.17	Nitrate	mg/L
Colorado	Bulk precipitation	2018-08-15	0.19	Nitrate	mg/L
Laberinto	Throughfall	2018-08-17	0.12	Nitrate	mg/L
Laberinto	Throughfall	2018-07-26	0.13	Nitrate	mg/L
Laberinto	Throughfall	2018-07-26	0.15	Nitrate	mg/L
Laberinto	Bulk precipitation	2018-07-26	0.2	Nitrate	mg/L
Los Amigos	Throughfall	2018-07-27	0.14	Nitrate	mg/L
Los Amigos	Throughfall	2018-07-27	0.14	Nitrate	mg/L
Los Amigos	Bulk precipitation	2018-07-27	0.15	Nitrate	mg/L
Los Amigos	Bulk precipitation	2018-07-27	0.19	Nitrate	mg/L
Los Amigos	Throughfall	2018-08-16	0.2	Nitrate	mg/L
Los Amigos	Bulk precipitation	2018-08-16	0.22	Nitrate	mg/L
Boca Manu	Bulk precipitation	2018-07-31	0.34	Potassium	mg/L
Boca Manu	Bulk precipitation	2018-08-14	4.56	Potassium	mg/L
Boca Manu	Throughfall	2018-07-31	8.31	Potassium	mg/L
Boca Manu	Throughfall	2018-07-31	10	Potassium	mg/L
Boca Manu	Throughfall	2018-08-14	10	Potassium	mg/L
Chilive	Bulk precipitation	2018-08-14	10	Potassium	mg/L
Chilive	Throughfall	2018-07-31	10	Potassium	mg/L
Chilive	Throughfall	2018-07-31	10	Potassium	mg/L
Chilive	Throughfall	2018-08-14	10	Potassium	mg/L
Colorado	Bulk precipitation	2018-07-29	0.08	Potassium	mg/L
Colorado	Bulk precipitation	2018-07-29	0.11	Potassium	mg/L
Colorado	Bulk precipitation	2018-08-15	1.28	Potassium	mg/L
Colorado	Throughfall	2018-08-15	9.84	Potassium	mg/L
Colorado	Throughfall	2018-07-29	10	Potassium	mg/L
Laberinto	Bulk precipitation	2018-07-26	0.1	Potassium	mg/L
Laberinto	Throughfall	2018-08-17	7.37	Potassium	mg/L
Laberinto	Throughfall	2018-07-26	9.31	Potassium	mg/L
Laberinto	Throughfall	2018-07-26	10	Potassium	mg/L
Los Amigos	Bulk precipitation	2018-07-27	0.12	Potassium	mg/L
Los Amigos	Bulk precipitation	2018-07-27	0.19	Potassium	mg/L
Los Amigos	Bulk precipitation	2018-08-16	0.41	Potassium	mg/L
Los Amigos	Throughfall	2018-07-27	1.82	Potassium	mg/L
Los Amigos	Throughfall	2018-07-27	2.14	Potassium	mg/L
Los Amigos	Throughfall	2018-08-16	6.54	Potassium	mg/L
Boca Manu	Bulk precipitation	2018-07-31	0.1	Rubidium	mg/L
Boca Manu	Bulk precipitation	2018-08-14	2.5	Rubidium	mg/L
Boca Manu	Throughfall	2018-07-31	9	Rubidium	mg/L
Boca Manu	Throughfall	2018-07-31	20.9	Rubidium	mg/L
Boca Manu	Throughfall	2018-08-14	29.5	Rubidium	mg/L
Chilive	Bulk precipitation	2018-07-31	0.3	Rubidium	mg/L
Chilive	Bulk precipitation	2018-08-14	5.6	Rubidium	mg/L
Chilive	Throughfall	2018-07-31	9.6	Rubidium	mg/L
Chilive	Throughfall	2018-07-31	10.4	Rubidium	mg/L
Chilive	Throughfall	2018-08-14	43.9	Rubidium	mg/L
Colorado	Bulk precipitation	2018-07-29	BDL	Rubidium	mg/L
Colorado	Bulk precipitation	2018-07-29	0.1	Rubidium	mg/L
Colorado	Bulk precipitation	2018-08-15	1.3	Rubidium	mg/L
Colorado	Throughfall	2018-08-15	14.2	Rubidium	mg/L
Colorado	Throughfall	2018-07-29	32.8	Rubidium	mg/L
Laberinto	Bulk precipitation	2018-07-26	0.1	Rubidium	mg/L
Laberinto	Throughfall	2018-08-17	13.9	Rubidium	mg/L
Laberinto	Throughfall	2018-07-26	16.8	Rubidium	mg/L
Laberinto	Throughfall	2018-07-26	50.1	Rubidium	mg/L
Los Amigos	Bulk precipitation	2018-07-27	BDL	Rubidium	mg/L
Los Amigos	Bulk precipitation	2018-07-27	0.1	Rubidium	mg/L
Los Amigos	Bulk precipitation	2018-08-16	0.8	Rubidium	mg/L
Los Amigos	Throughfall	2018-07-27	6	Rubidium	mg/L
Los Amigos	Throughfall	2018-07-27	6.5	Rubidium	mg/L
Los Amigos	Throughfall	2018-08-16	19.9	Rubidium	mg/L
Boca Manu	Bulk precipitation	2018-07-31	BDL	Selenium	mg/L
Boca Manu	Bulk precipitation	2018-08-14	0.1	Selenium	mg/L
Boca Manu	Throughfall	2018-07-31	0.2	Selenium	mg/L
Boca Manu	Throughfall	2018-07-31	0.2	Selenium	mg/L
Boca Manu	Throughfall	2018-08-14	0.4	Selenium	mg/L
Chilive	Bulk precipitation	2018-07-31	0.1	Selenium	mg/L
Chilive	Throughfall	2018-07-31	0.2	Selenium	mg/L
Chilive	Throughfall	2018-07-31	0.2	Selenium	mg/L
Chilive	Bulk precipitation	2018-08-14	0.3	Selenium	mg/L
Chilive	Throughfall	2018-08-14	0.3	Selenium	mg/L
Colorado	Throughfall	2018-07-29	BDL	Selenium	mg/L
Colorado	Throughfall	2018-08-15	BDL	Selenium	mg/L
Colorado	Bulk precipitation	2018-07-29	0.2	Selenium	mg/L
Colorado	Bulk precipitation	2018-08-15	0.2	Selenium	mg/L
Colorado	Bulk precipitation	2018-07-29	0.3	Selenium	mg/L
Laberinto	Bulk precipitation	2018-07-26	BDL	Selenium	mg/L
Laberinto	Throughfall	2018-07-26	BDL	Selenium	mg/L
Laberinto	Throughfall	2018-07-26	BDL	Selenium	mg/L
Laberinto	Throughfall	2018-08-17	BDL	Selenium	mg/L
Los Amigos	Bulk precipitation	2018-07-27	0.1	Selenium	mg/L
Los Amigos	Bulk precipitation	2018-07-27	0.1	Selenium	mg/L
Los Amigos	Throughfall	2018-07-27	0.1	Selenium	mg/L
Los Amigos	Throughfall	2018-07-27	0.2	Selenium	mg/L
Los Amigos	Throughfall	2018-08-16	0.2	Selenium	mg/L
Los Amigos	Bulk precipitation	2018-08-16	0.3	Selenium	mg/L
Boca Manu	Bulk precipitation	2018-07-31	BDL	Silver	mg/L
Boca Manu	Bulk precipitation	2018-08-14	BDL	Silver	mg/L
Boca Manu	Throughfall	2018-07-31	BDL	Silver	mg/L
Boca Manu	Throughfall	2018-07-31	BDL	Silver	mg/L
Boca Manu	Throughfall	2018-08-14	BDL	Silver	mg/L
Chilive	Bulk precipitation	2018-07-31	BDL	Silver	mg/L
Chilive	Bulk precipitation	2018-08-14	BDL	Silver	mg/L
Chilive	Throughfall	2018-07-31	BDL	Silver	mg/L
Chilive	Throughfall	2018-07-31	BDL	Silver	mg/L
Chilive	Throughfall	2018-08-14	BDL	Silver	mg/L
Colorado	Bulk precipitation	2018-07-29	BDL	Silver	mg/L
Colorado	Bulk precipitation	2018-07-29	BDL	Silver	mg/L
Colorado	Bulk precipitation	2018-08-15	BDL	Silver	mg/L
Colorado	Throughfall	2018-07-29	BDL	Silver	mg/L
Colorado	Throughfall	2018-08-15	BDL	Silver	mg/L
Laberinto	Bulk precipitation	2018-07-26	BDL	Silver	mg/L
Laberinto	Throughfall	2018-07-26	BDL	Silver	mg/L
Laberinto	Throughfall	2018-07-26	BDL	Silver	mg/L
Laberinto	Throughfall	2018-08-17	BDL	Silver	mg/L
Los Amigos	Bulk precipitation	2018-07-27	BDL	Silver	mg/L
Los Amigos	Bulk precipitation	2018-07-27	BDL	Silver	mg/L
Los Amigos	Bulk precipitation	2018-08-16	BDL	Silver	mg/L
Los Amigos	Throughfall	2018-07-27	BDL	Silver	mg/L
Los Amigos	Throughfall	2018-07-27	BDL	Silver	mg/L
Los Amigos	Throughfall	2018-08-16	BDL	Silver	mg/L
Boca Manu	Throughfall	2018-07-31	0.66	Sodium	mg/L
Boca Manu	Bulk precipitation	2018-07-31	0.68	Sodium	mg/L
Boca Manu	Bulk precipitation	2018-08-14	0.73	Sodium	mg/L
Boca Manu	Throughfall	2018-07-31	0.74	Sodium	mg/L
Boca Manu	Throughfall	2018-08-14	0.78	Sodium	mg/L
Chilive	Bulk precipitation	2018-07-31	0.71	Sodium	mg/L
Chilive	Bulk precipitation	2018-08-14	0.73	Sodium	mg/L
Chilive	Throughfall	2018-08-14	0.78	Sodium	mg/L
Chilive	Throughfall	2018-07-31	0.98	Sodium	mg/L
Chilive	Throughfall	2018-07-31	1.3	Sodium	mg/L
Colorado	Bulk precipitation	2018-07-29	0.63	Sodium	mg/L
Colorado	Bulk precipitation	2018-08-15	0.64	Sodium	mg/L
Colorado	Bulk precipitation	2018-07-29	0.73	Sodium	mg/L
Colorado	Throughfall	2018-07-29	0.78	Sodium	mg/L
Colorado	Throughfall	2018-08-15	0.93	Sodium	mg/L
Laberinto	Throughfall	2018-08-17	0.53	Sodium	mg/L
Laberinto	Throughfall	2018-07-26	0.57	Sodium	mg/L
Laberinto	Throughfall	2018-07-26	0.6	Sodium	mg/L
Laberinto	Bulk precipitation	2018-07-26	0.71	Sodium	mg/L
Los Amigos	Throughfall	2018-07-27	0.58	Sodium	mg/L
Los Amigos	Bulk precipitation	2018-08-16	0.63	Sodium	mg/L
Los Amigos	Bulk precipitation	2018-07-27	0.63	Sodium	mg/L
Los Amigos	Throughfall	2018-07-27	0.73	Sodium	mg/L
Los Amigos	Bulk precipitation	2018-07-27	0.75	Sodium	mg/L
Los Amigos	Throughfall	2018-08-16	0.8	Sodium	mg/L
Boca Manu	Bulk precipitation	2018-07-31	1.1	Strontium	mg/L
Boca Manu	Throughfall	2018-07-31	2	Strontium	mg/L
Boca Manu	Bulk precipitation	2018-08-14	4.8	Strontium	mg/L
Boca Manu	Throughfall	2018-07-31	5.1	Strontium	mg/L
Boca Manu	Throughfall	2018-08-14	8.1	Strontium	mg/L
Chilive	Bulk precipitation	2018-07-31	2	Strontium	mg/L
Chilive	Bulk precipitation	2018-08-14	18.5	Strontium	mg/L
Chilive	Throughfall	2018-07-31	20.6	Strontium	mg/L
Chilive	Throughfall	2018-08-14	47	Strontium	mg/L
Chilive	Throughfall	2018-07-31	54.2	Strontium	mg/L
Colorado	Bulk precipitation	2018-07-29	0.9	Strontium	mg/L
Colorado	Bulk precipitation	2018-07-29	1	Strontium	mg/L
Colorado	Bulk precipitation	2018-08-15	1.5	Strontium	mg/L
Colorado	Throughfall	2018-08-15	12.2	Strontium	mg/L
Colorado	Throughfall	2018-07-29	19.4	Strontium	mg/L
Laberinto	Bulk precipitation	2018-07-26	0.3	Strontium	mg/L
Laberinto	Throughfall	2018-07-26	14.5	Strontium	mg/L
Laberinto	Throughfall	2018-08-17	15.8	Strontium	mg/L
Laberinto	Throughfall	2018-07-26	20.9	Strontium	mg/L
Los Amigos	Bulk precipitation	2018-07-27	0.2	Strontium	mg/L
Los Amigos	Bulk precipitation	2018-07-27	0.4	Strontium	mg/L
Los Amigos	Bulk precipitation	2018-08-16	0.9	Strontium	mg/L
Los Amigos	Throughfall	2018-07-27	4.7	Strontium	mg/L
Los Amigos	Throughfall	2018-07-27	6.7	Strontium	mg/L
Los Amigos	Throughfall	2018-08-16	17.7	Strontium	mg/L
Boca Manu	Bulk precipitation	2018-07-31	0.18	Sulfate	mg/L
Boca Manu	Bulk precipitation	2018-08-14	0.76	Sulfate	mg/L
Boca Manu	Throughfall	2018-07-31	0.99	Sulfate	mg/L
Boca Manu	Throughfall	2018-07-31	2.49	Sulfate	mg/L
Boca Manu	Throughfall	2018-08-14	5.18	Sulfate	mg/L
Chilive	Bulk precipitation	2018-07-31	0.45	Sulfate	mg/L
Chilive	Throughfall	2018-07-31	3.96	Sulfate	mg/L
Chilive	Bulk precipitation	2018-08-14	4.02	Sulfate	mg/L
Chilive	Throughfall	2018-07-31	5.58	Sulfate	mg/L
Chilive	Throughfall	2018-08-14	40.75	Sulfate	mg/L
Colorado	Bulk precipitation	2018-07-29	0.15	Sulfate	mg/L
Colorado	Bulk precipitation	2018-07-29	0.18	Sulfate	mg/L
Colorado	Bulk precipitation	2018-08-15	0.69	Sulfate	mg/L
Colorado	Throughfall	2018-08-15	4.38	Sulfate	mg/L
Colorado	Throughfall	2018-07-29	14.2	Sulfate	mg/L
Laberinto	Bulk precipitation	2018-07-26	0.19	Sulfate	mg/L
Laberinto	Throughfall	2018-08-17	2.35	Sulfate	mg/L
Laberinto	Throughfall	2018-07-26	3.1	Sulfate	mg/L
Laberinto	Throughfall	2018-07-26	13.69	Sulfate	mg/L
Los Amigos	Bulk precipitation	2018-07-27	0.12	Sulfate	mg/L
Los Amigos	Bulk precipitation	2018-07-27	0.16	Sulfate	mg/L
Los Amigos	Bulk precipitation	2018-08-16	0.48	Sulfate	mg/L
Los Amigos	Throughfall	2018-07-27	0.53	Sulfate	mg/L
Los Amigos	Throughfall	2018-07-27	0.69	Sulfate	mg/L
Los Amigos	Throughfall	2018-08-16	1.76	Sulfate	mg/L
Boca Manu	Bulk precipitation	2018-07-31	BDL	Thallium	mg/L
Boca Manu	Bulk precipitation	2018-08-14	BDL	Thallium	mg/L
Boca Manu	Throughfall	2018-07-31	BDL	Thallium	mg/L
Boca Manu	Throughfall	2018-07-31	BDL	Thallium	mg/L
Boca Manu	Throughfall	2018-08-14	BDL	Thallium	mg/L
Chilive	Bulk precipitation	2018-07-31	BDL	Thallium	mg/L
Chilive	Bulk precipitation	2018-08-14	BDL	Thallium	mg/L
Chilive	Throughfall	2018-07-31	BDL	Thallium	mg/L
Chilive	Throughfall	2018-07-31	BDL	Thallium	mg/L
Chilive	Throughfall	2018-08-14	BDL	Thallium	mg/L
Colorado	Bulk precipitation	2018-07-29	BDL	Thallium	mg/L
Colorado	Bulk precipitation	2018-07-29	BDL	Thallium	mg/L
Colorado	Bulk precipitation	2018-08-15	BDL	Thallium	mg/L
Colorado	Throughfall	2018-07-29	BDL	Thallium	mg/L
Colorado	Throughfall	2018-08-15	BDL	Thallium	mg/L
Laberinto	Bulk precipitation	2018-07-26	BDL	Thallium	mg/L
Laberinto	Throughfall	2018-07-26	BDL	Thallium	mg/L
Laberinto	Throughfall	2018-07-26	BDL	Thallium	mg/L
Laberinto	Throughfall	2018-08-17	BDL	Thallium	mg/L
Los Amigos	Bulk precipitation	2018-07-27	BDL	Thallium	mg/L
Los Amigos	Bulk precipitation	2018-07-27	BDL	Thallium	mg/L
Los Amigos	Bulk precipitation	2018-08-16	BDL	Thallium	mg/L
Los Amigos	Throughfall	2018-07-27	BDL	Thallium	mg/L
Los Amigos	Throughfall	2018-07-27	BDL	Thallium	mg/L
Los Amigos	Throughfall	2018-08-16	BDL	Thallium	mg/L
Boca Manu	Bulk precipitation	2018-07-31	BDL	Thorium	mg/L
Boca Manu	Bulk precipitation	2018-08-14	BDL	Thorium	mg/L
Boca Manu	Throughfall	2018-07-31	BDL	Thorium	mg/L
Boca Manu	Throughfall	2018-07-31	BDL	Thorium	mg/L
Boca Manu	Throughfall	2018-08-14	BDL	Thorium	mg/L
Chilive	Bulk precipitation	2018-07-31	BDL	Thorium	mg/L
Chilive	Bulk precipitation	2018-08-14	BDL	Thorium	mg/L
Chilive	Throughfall	2018-07-31	BDL	Thorium	mg/L
Chilive	Throughfall	2018-07-31	BDL	Thorium	mg/L
Chilive	Throughfall	2018-08-14	BDL	Thorium	mg/L
Colorado	Bulk precipitation	2018-07-29	BDL	Thorium	mg/L
Colorado	Bulk precipitation	2018-07-29	BDL	Thorium	mg/L
Colorado	Bulk precipitation	2018-08-15	BDL	Thorium	mg/L
Colorado	Throughfall	2018-07-29	BDL	Thorium	mg/L
Colorado	Throughfall	2018-08-15	BDL	Thorium	mg/L
Laberinto	Bulk precipitation	2018-07-26	BDL	Thorium	mg/L
Laberinto	Throughfall	2018-07-26	BDL	Thorium	mg/L
Laberinto	Throughfall	2018-07-26	BDL	Thorium	mg/L
Laberinto	Throughfall	2018-08-17	BDL	Thorium	mg/L
Los Amigos	Bulk precipitation	2018-07-27	BDL	Thorium	mg/L
Los Amigos	Bulk precipitation	2018-07-27	BDL	Thorium	mg/L
Los Amigos	Bulk precipitation	2018-08-16	BDL	Thorium	mg/L
Los Amigos	Throughfall	2018-07-27	BDL	Thorium	mg/L
Los Amigos	Throughfall	2018-07-27	BDL	Thorium	mg/L
Los Amigos	Throughfall	2018-08-16	BDL	Thorium	mg/L
Boca Manu	Bulk precipitation	2018-07-31	1.48	Total mercury	ng/L
Boca Manu	Bulk precipitation	2018-08-14	7.02	Total mercury	ng/L
Boca Manu	Throughfall	2018-07-31	8.53	Total mercury	ng/L
Boca Manu	Throughfall	2018-08-14	25.75	Total mercury	ng/L
Chilive	Bulk precipitation	2018-07-31	5.82	Total mercury	ng/L
Chilive	Bulk precipitation	2018-08-14	9.1	Total mercury	ng/L
Chilive	Throughfall	2018-07-31	9.82	Total mercury	ng/L
Chilive	Throughfall	2018-08-14	30.62	Total mercury	ng/L
Colorado	Bulk precipitation	2018-07-29	2.54	Total mercury	ng/L
Colorado	Bulk precipitation	2018-08-15	7.89	Total mercury	ng/L
Colorado	Throughfall	2018-07-29	19.95	Total mercury	ng/L
Colorado	Throughfall	2018-08-15	23.77	Total mercury	ng/L
Laberinto	Throughfall	2018-07-26	7.86	Total mercury	ng/L
Laberinto	Bulk precipitation	2018-07-26	8.6	Total mercury	ng/L
Laberinto	Throughfall	2018-08-17	18.89	Total mercury	ng/L
Los Amigos	Bulk precipitation	2018-07-27	1.83	Total mercury	ng/L
Los Amigos	Bulk precipitation	2018-08-16	3.91	Total mercury	ng/L
Los Amigos	Throughfall	2018-07-27	22.96	Total mercury	ng/L
Los Amigos	Throughfall	2018-08-16	59.85	Total mercury	ng/L
Boca Manu	Bulk precipitation	2018-07-31	BDL	Uranium	mg/L
Boca Manu	Bulk precipitation	2018-08-14	BDL	Uranium	mg/L
Boca Manu	Throughfall	2018-07-31	BDL	Uranium	mg/L
Boca Manu	Throughfall	2018-07-31	BDL	Uranium	mg/L
Boca Manu	Throughfall	2018-08-14	BDL	Uranium	mg/L
Chilive	Bulk precipitation	2018-07-31	BDL	Uranium	mg/L
Chilive	Bulk precipitation	2018-08-14	BDL	Uranium	mg/L
Chilive	Throughfall	2018-07-31	BDL	Uranium	mg/L
Chilive	Throughfall	2018-07-31	BDL	Uranium	mg/L
Chilive	Throughfall	2018-08-14	BDL	Uranium	mg/L
Colorado	Bulk precipitation	2018-07-29	BDL	Uranium	mg/L
Colorado	Bulk precipitation	2018-07-29	BDL	Uranium	mg/L
Colorado	Bulk precipitation	2018-08-15	BDL	Uranium	mg/L
Colorado	Throughfall	2018-07-29	BDL	Uranium	mg/L
Colorado	Throughfall	2018-08-15	BDL	Uranium	mg/L
Laberinto	Bulk precipitation	2018-07-26	BDL	Uranium	mg/L
Laberinto	Throughfall	2018-07-26	BDL	Uranium	mg/L
Laberinto	Throughfall	2018-07-26	BDL	Uranium	mg/L
Laberinto	Throughfall	2018-08-17	BDL	Uranium	mg/L
Los Amigos	Bulk precipitation	2018-07-27	BDL	Uranium	mg/L
Los Amigos	Bulk precipitation	2018-07-27	BDL	Uranium	mg/L
Los Amigos	Bulk precipitation	2018-08-16	BDL	Uranium	mg/L
Los Amigos	Throughfall	2018-07-27	BDL	Uranium	mg/L
Los Amigos	Throughfall	2018-07-27	BDL	Uranium	mg/L
Los Amigos	Throughfall	2018-08-16	BDL	Uranium	mg/L
Boca Manu	Throughfall	2018-07-31	BDL	Vanadium	mg/L
Boca Manu	Bulk precipitation	2018-07-31	0.1	Vanadium	mg/L
Boca Manu	Bulk precipitation	2018-08-14	0.1	Vanadium	mg/L
Boca Manu	Throughfall	2018-07-31	0.1	Vanadium	mg/L
Boca Manu	Throughfall	2018-08-14	0.1	Vanadium	mg/L
Chilive	Bulk precipitation	2018-07-31	BDL	Vanadium	mg/L
Chilive	Bulk precipitation	2018-08-14	0.1	Vanadium	mg/L
Chilive	Throughfall	2018-07-31	0.1	Vanadium	mg/L
Chilive	Throughfall	2018-07-31	0.1	Vanadium	mg/L
Chilive	Throughfall	2018-08-14	0.2	Vanadium	mg/L
Colorado	Bulk precipitation	2018-07-29	BDL	Vanadium	mg/L
Colorado	Throughfall	2018-08-15	BDL	Vanadium	mg/L
Colorado	Bulk precipitation	2018-07-29	0.1	Vanadium	mg/L
Colorado	Bulk precipitation	2018-08-15	0.1	Vanadium	mg/L
Colorado	Throughfall	2018-07-29	0.1	Vanadium	mg/L
Laberinto	Bulk precipitation	2018-07-26	BDL	Vanadium	mg/L
Laberinto	Throughfall	2018-07-26	0.1	Vanadium	mg/L
Laberinto	Throughfall	2018-07-26	0.1	Vanadium	mg/L
Laberinto	Throughfall	2018-08-17	0.1	Vanadium	mg/L
Los Amigos	Bulk precipitation	2018-07-27	BDL	Vanadium	mg/L
Los Amigos	Bulk precipitation	2018-07-27	BDL	Vanadium	mg/L
Los Amigos	Bulk precipitation	2018-08-16	BDL	Vanadium	mg/L
Los Amigos	Throughfall	2018-07-27	BDL	Vanadium	mg/L
Los Amigos	Throughfall	2018-07-27	0.1	Vanadium	mg/L
Los Amigos	Throughfall	2018-08-16	0.1	Vanadium	mg/L
Boca Manu	Throughfall	2018-07-31	5.7	Zinc	mg/L
Boca Manu	Throughfall	2018-07-31	9	Zinc	mg/L
Boca Manu	Bulk precipitation	2018-07-31	9.7	Zinc	mg/L
Boca Manu	Bulk precipitation	2018-08-14	12.4	Zinc	mg/L
Boca Manu	Throughfall	2018-08-14	18.7	Zinc	mg/L
Chilive	Bulk precipitation	2018-08-14	6.9	Zinc	mg/L
Chilive	Throughfall	2018-07-31	8.2	Zinc	mg/L
Chilive	Throughfall	2018-07-31	11.1	Zinc	mg/L
Chilive	Bulk precipitation	2018-07-31	11.8	Zinc	mg/L
Chilive	Throughfall	2018-08-14	15.6	Zinc	mg/L
Colorado	Bulk precipitation	2018-07-29	8.9	Zinc	mg/L
Colorado	Bulk precipitation	2018-07-29	9.9	Zinc	mg/L
Colorado	Bulk precipitation	2018-08-15	10.4	Zinc	mg/L
Colorado	Throughfall	2018-08-15	10.4	Zinc	mg/L
Colorado	Throughfall	2018-07-29	10.8	Zinc	mg/L
Laberinto	Bulk precipitation	2018-07-26	6.3	Zinc	mg/L
Laberinto	Throughfall	2018-07-26	8.7	Zinc	mg/L
Laberinto	Throughfall	2018-07-26	8.8	Zinc	mg/L
Laberinto	Throughfall	2018-08-17	9.4	Zinc	mg/L
Los Amigos	Bulk precipitation	2018-07-27	3.4	Zinc	mg/L
Los Amigos	Throughfall	2018-08-16	8.6	Zinc	mg/L
Los Amigos	Throughfall	2018-07-27	10.6	Zinc	mg/L
Los Amigos	Throughfall	2018-07-27	10.8	Zinc	mg/L
Los Amigos	Bulk precipitation	2018-07-27	15	Zinc	mg/L
Los Amigos	Bulk precipitation	2018-08-16	22.3	Zinc	mg/L
