# Supplementary material for: Amazon forests capture high levels of atmospheric mercury pollution from artisanal gold mining
Source: Nat Commun. 2022 Jan 28;13:559. doi: 10.1038/s41467-022-27997-3 (PMC8799693; doi:10.1038/s41467-022-27997-3)
Supplement: Supplementary file 4 — Supplementary Dataset 2 [file 41467_2022_27997_MOESM4_ESM.xlsx]

## Sheet: Sheet1
Site	Type	Month	Total mercury concentration (ng/L)
Boca Manu	Throughfall	Aug	25.75
Boca Manu	Throughfall	July	12.74
Boca Manu	Throughfall	July	8.43
Boca Manu	Throughfall	July	6.86
Boca Manu	Throughfall	July	6.1
Chilive	Throughfall	Aug	30.62
Chilive	Throughfall	July	19.45
Chilive	Throughfall	July	7.41
Chilive	Throughfall	July	6.63
Chilive	Throughfall	July	5.81
Colorado	Throughfall	Aug	23.77
Colorado	Throughfall	July	35.22
Colorado	Throughfall	July	18.03
Colorado	Throughfall	July	15.54
Colorado	Throughfall	July	11
Los Amigos	Throughfall	Aug	59.85
Los Amigos	Throughfall	July	25.5
Los Amigos	Throughfall	July	21.78
Los Amigos	Throughfall	July	21.58
Laberinto	Throughfall	Aug	18.89
Laberinto	Throughfall	July	8.68
Laberinto	Throughfall	July	7.05
Boca Manu	Bulk precipitation	Aug	7.48
Boca Manu	Bulk precipitation	Aug	6.57
Boca Manu	Bulk precipitation	July	1.55
Boca Manu	Bulk precipitation	July	1.42
Chilive	Bulk precipitation	Aug	9.1
Chilive	Bulk precipitation	July	7.67
Chilive	Bulk precipitation	July	4.98
Chilive	Bulk precipitation	July	4.81
Colorado	Bulk precipitation	Aug	7.89
Colorado	Bulk precipitation	July	3.16
Colorado	Bulk precipitation	July	2.61
Colorado	Bulk precipitation	July	1.85
Los Amigos	Bulk precipitation	Aug	3.91
Los Amigos	Bulk precipitation	July	2.47
Los Amigos	Bulk precipitation	July	1.79
Los Amigos	Bulk precipitation	July	1.23
Laberinto	Bulk precipitation	July	11.02
Laberinto	Bulk precipitation	July	10.59
Laberinto	Bulk precipitation	July	4.19
Colorado	Throughfall	Dec	2.57
Colorado	Throughfall	Dec	5.9
Colorado	Throughfall	Dec	9.65
Chilive	Throughfall	Dec	2.28
Chilive	Throughfall	Dec	3.13
Chilive	Throughfall	Jan	4.26
Chilive	Throughfall	Dec	4.41
Chilive	Throughfall	Dec	4.81
Chilive	Throughfall	Jan	5.05
Chilive	Throughfall	Jan	5.12
Chilive	Throughfall	Jan	6.47
Los Amigos	Throughfall	Dec	6.28
Los Amigos	Throughfall	Dec	7.33
Los Amigos	Throughfall	Dec	9.02
Los Amigos	Throughfall	Jan	11.47
Los Amigos	Throughfall	Jan	13.37
Los Amigos	Throughfall	Dec	13.61
Los Amigos	Throughfall	Jan	15.29
Los Amigos	Throughfall	Jan	35.58
Laberinto	Throughfall	Dec	1.92
Laberinto	Throughfall	Dec	2.05
Laberinto	Throughfall	Dec	2.67
Laberinto	Throughfall	Jan	3.03
Laberinto	Throughfall	Jan	3.86
Laberinto	Throughfall	Jan	4.66
Laberinto	Throughfall	Dec	4.82
Laberinto	Throughfall	Jan	12.22
Boca Manu	Throughfall	Jan	1.98
Boca Manu	Throughfall	Dec	2.13
Boca Manu	Throughfall	Jan	2.26
Boca Manu	Throughfall	Jan	2.69
Boca Manu	Throughfall	Jan	3.74
Boca Manu	Throughfall	Dec	4.07
Colorado	Bulk precipitation	Dec	1.88
Colorado	Bulk precipitation	Dec	2.55
Chilive	Bulk precipitation	Jan	1.63
Chilive	Bulk precipitation	Dec	1.72
Chilive	Bulk precipitation	Jan	2.06
Chilive	Bulk precipitation	Dec	2.23
Chilive	Bulk precipitation	Dec	2.88
Chilive	Bulk precipitation	Jan	3.19
Los Amigos	Bulk precipitation	Dec	2.48
Los Amigos	Bulk precipitation	Dec	2.56
Los Amigos	Bulk precipitation	Jan	3.59
Los Amigos	Bulk precipitation	Dec	4
Los Amigos	Bulk precipitation	Jan	4.21
Los Amigos	Bulk precipitation	Jan	4.51
Laberinto	Bulk precipitation	Jan	1.83
Laberinto	Bulk precipitation	Dec	2.44
Laberinto	Bulk precipitation	Dec	2.5
Laberinto	Bulk precipitation	Dec	4.26
Laberinto	Bulk precipitation	Jan	4.93
Laberinto	Bulk precipitation	Jan	9.6
Boca Manu	Bulk precipitation	Jan	1.5
Boca Manu	Bulk precipitation	Jan	1.67
Boca Manu	Bulk precipitation	Dec	1.79
Boca Manu	Bulk precipitation	Jan	2.38
