# Supplementary material for: Amazon forests capture high levels of atmospheric mercury pollution from artisanal gold mining
Source: Nat Commun. 2022 Jan 28;13:559. doi: 10.1038/s41467-022-27997-3 (PMC8799693; doi:10.1038/s41467-022-27997-3)
Supplement: Supplementary file 5 — Supplementary Dataset 3 [file 41467_2022_27997_MOESM5_ESM.xlsx]

## Sheet: Sheet1
Plot Number	Type	Total mercury concentration (ng/L)	Methylmercury concentration (ng/L)
1	Bulk precipitation	2.07	0.01
1	Bulk precipitation	2.72	0.01
1	Bulk precipitation	2.99	0.03
1	Bulk precipitation	4.62	BDL
1	Bulk precipitation	9.13	0.02
2	Throughfall	44.85	0.03
2	Throughfall	55.18	BDL
2	Throughfall	56.14	0.06
2	Throughfall	86.04	0.11
3	Throughfall	21.49	BDL
3	Throughfall	31.46	0.05
3	Throughfall	46.72	0.02
3	Throughfall	56.51	0.14
4	Throughfall	11.72	0.05
4	Throughfall	13.84	0.04
4	Throughfall	21.31	0.05
4	Throughfall	23	0.28
5	Throughfall	21.75	0.07
5	Throughfall	23.54	0.07
5	Throughfall	54.18	0.1
5	Throughfall	78.3	1.41
6	Throughfall	25.4	0.11
6	Throughfall	34.51	0.08
6	Throughfall	38.22	0.19
6	Throughfall	39.54	0.11
7	Throughfall	5.54	0.04
7	Throughfall	11.56	0.02
7	Throughfall	33	0.77
7	Throughfall	43.46	0.06
8	Throughfall	18.14	0.07
8	Throughfall	23.61	0.06
8	Throughfall	42.78	0.04
8	Throughfall	50.19	0.1
