# Supplementary material for: Amazon forests capture high levels of atmospheric mercury pollution from artisanal gold mining
Source: Nat Commun. 2022 Jan 28;13:559. doi: 10.1038/s41467-022-27997-3 (PMC8799693; doi:10.1038/s41467-022-27997-3)
Supplement: Supplementary file 6 — Supplementary Dataset 4 [file 41467_2022_27997_MOESM6_ESM.xlsx]

## Sheet: Sheet1
Site	Year	Season	Type	Total mercury concentration (mg/g)
Boca Manu	2018	dry season	litter	0.05
Boca Manu	2018	dry season	Ficus insipida	0.03
Boca Manu	2018	dry season	Ficus insipida	0.02
Boca Manu	2018	dry season	Inga feuillei	0.05
Boca Manu	2018	dry season	Inga feuillei	0.02
Boca Manu	2018	wet season	litter	0.08
Boca Manu	2018	wet season	Ficus insipida	0.03
Boca Manu	2018	wet season	Ficus insipida	0.04
Boca Manu	2018	wet season	Inga feuillei	0.05
Boca Manu	2018	wet season	Inga feuillei	0.03
Boca Manu	2018	wet season	litter	0.05
Boca Manu	2019	dry season	Ficus insipida	0.04
Boca Manu	2019	dry season	Ficus insipida	0.02
Chilive	2018	dry season	litter	0.22
Chilive	2018	dry season	Ficus insipida	0.03
Chilive	2018	dry season	Ficus insipida	0.02
Chilive	2018	dry season	Inga feuillei	0.04
Chilive	2018	dry season	Inga feuillei	0.05
Chilive	2018	wet season	litter	0.07
Chilive	2018	wet season	Ficus insipida	0.04
Chilive	2018	wet season	Ficus insipida	0.03
Chilive	2018	wet season	Inga feuillei	0.04
Chilive	2018	wet season	Inga feuillei	0.02
Chilive	2018	wet season	litter	0.05
Chilive	2019	dry season	Ficus insipida	0.05
Chilive	2019	dry season	Ficus insipida	0.03
Chilive	2019	dry season	Ficus insipida	0.04
Colorado	2018	dry season	litter	1.83
Colorado	2018	dry season	Ficus insipida	0.12
Colorado	2018	dry season	Ficus insipida	0.05
Colorado	2018	dry season	Inga feuillei	0.21
Colorado	2018	dry season	Inga feuillei	0.1
Colorado	2018	wet season	litter	0.15
Colorado	2018	wet season	Ficus insipida	0.05
Colorado	2018	wet season	Ficus insipida	0.08
Colorado	2018	wet season	Inga feuillei	0.06
Colorado	2018	wet season	Inga feuillei	0.04
Colorado	2019	dry season	Ficus insipida	0.31
Colorado	2019	dry season	Ficus insipida	0.02
Colorado	2019	dry season	Ficus insipida	0.2
Laberinto	2018	dry season	litter	0.36
Laberinto	2018	dry season	Ficus insipida	0.06
Laberinto	2018	dry season	Ficus insipida	0.1
Laberinto	2018	dry season	Inga feuillei	0.14
Laberinto	2018	dry season	Inga feuillei	0.38
Laberinto	2018	wet season	litter	0.17
Laberinto	2018	wet season	Ficus insipida	0.14
Laberinto	2018	wet season	Ficus insipida	0.11
Laberinto	2018	wet season	Inga feuillei	0.16
Laberinto	2018	wet season	Inga feuillei	0.18
Laberinto	2018	wet season	litter	0.2
Laberinto	2019	dry season	Ficus insipida	0.47
Laberinto	2019	dry season	Ficus insipida	0.35
Laberinto	2019	dry season	Ficus insipida	0.24
Los Amigos	2018	dry season	litter	0.21
Los Amigos	2018	dry season	Ficus insipida	0.05
Los Amigos	2018	dry season	Ficus insipida	0.09
Los Amigos	2018	dry season	Inga feuillei	0.12
Los Amigos	2018	dry season	Inga feuillei	0.1
Los Amigos	2018	wet season	litter	0.23
Los Amigos	2018	wet season	Ficus insipida	0.08
Los Amigos	2018	wet season	Ficus insipida	0.07
Los Amigos	2018	wet season	Inga feuillei	0.05
Los Amigos	2018	wet season	Inga feuillei	0.06
Los Amigos	2018	wet season	litter	0.13
Los Amigos	2019	dry season	Ficus insipida	0.12
Los Amigos	2019	dry season	Ficus insipida	0.22
Los Amigos	2019	dry season	Ficus insipida	0.09
