# Supplementary material for: Amazon forests capture high levels of atmospheric mercury pollution from artisanal gold mining
Source: Nat Commun. 2022 Jan 28;13:559. doi: 10.1038/s41467-022-27997-3 (PMC8799693; doi:10.1038/s41467-022-27997-3)
Supplement: Supplementary file 7 — Supplementary Dataset 5 [file 41467_2022_27997_MOESM7_ESM.xlsx]

## Sheet: Sheet1
Site	Type	Depth (cm)	Season	Year	Concentration	Analyte	Units
Boca Manu	forested	0-5	dry season	2018	4.12	Carbon	percent
Boca Manu	forested	0-5	dry season	2018	3.36	Carbon	percent
Boca Manu	forested	0-5	dry season	2018	3.72	Carbon	percent
Boca Manu	deforested	0-5	dry season	2018	4.15	Carbon	percent
Boca Manu	deforested	0-5	dry season	2018	2.26	Carbon	percent
Boca Manu	forested	0-5	dry season	2018	578	Manganese	mg/g
Boca Manu	forested	0-5	dry season	2018	583	Manganese	mg/g
Boca Manu	forested	0-5	dry season	2018	544	Manganese	mg/g
Boca Manu	deforested	0-5	dry season	2018	514	Manganese	mg/g
Boca Manu	deforested	0-5	dry season	2018	502	Manganese	mg/g
Boca Manu	forested	0-5	dry season	2018	0.35	Methylmercury	ng/g
Boca Manu	forested	0-5	dry season	2018	0.91	Methylmercury	ng/g
Boca Manu	forested	0-5	dry season	2018	0.69	Methylmercury	ng/g
Boca Manu	deforested	0-5	dry season	2018	0.51	Methylmercury	ng/g
Boca Manu	deforested	0-5	dry season	2018	0.84	Methylmercury	ng/g
Boca Manu	forested	0-5	dry season	2018	0.34	Nitrogen	percent
Boca Manu	forested	0-5	dry season	2018	0.29	Nitrogen	percent
Boca Manu	forested	0-5	dry season	2018	0.35	Nitrogen	percent
Boca Manu	deforested	0-5	dry season	2018	0.39	Nitrogen	percent
Boca Manu	deforested	0-5	dry season	2018	0.26	Nitrogen	percent
Boca Manu	forested	0-5	dry season	2018	6.51	pH	NA
Boca Manu	forested	0-5	dry season	2018	5.91	pH	NA
Boca Manu	deforested	0-5	dry season	2018	6.44	pH	NA
Boca Manu	deforested	0-5	dry season	2018	6.57	pH	NA
Boca Manu	forested	0-5	dry season	2018	0.159	Selenium	mg/g
Boca Manu	forested	0-5	dry season	2018	0.144	Selenium	mg/g
Boca Manu	forested	0-5	dry season	2018	0.311	Selenium	mg/g
Boca Manu	deforested	0-5	dry season	2018	0.386	Selenium	mg/g
Boca Manu	deforested	0-5	dry season	2018	0.333	Selenium	mg/g
Boca Manu	forested	0-5	dry season	2018	249	Sulfur	mg/g
Boca Manu	forested	0-5	dry season	2018	251	Sulfur	mg/g
Boca Manu	forested	0-5	dry season	2018	293	Sulfur	mg/g
Boca Manu	deforested	0-5	dry season	2018	339	Sulfur	mg/g
Boca Manu	deforested	0-5	dry season	2018	225	Sulfur	mg/g
Boca Manu	forested	0-5	dry season	2018	56.55	Total mercury	ng/g
Boca Manu	forested	0-5	dry season	2018	56.74	Total mercury	ng/g
Boca Manu	forested	0-5	dry season	2018	59.04	Total mercury	ng/g
Boca Manu	deforested	0-5	dry season	2018	56.37	Total mercury	ng/g
Boca Manu	deforested	0-5	dry season	2018	53.11	Total mercury	ng/g
Boca Manu	forested	2021-05-20	dry season	2018	62.58	Total mercury	ng/g
Boca Manu	forested	20-30	dry season	2018	40.78	Total mercury	ng/g
Boca Manu	forested	30-39	dry season	2018	33.15	Total mercury	ng/g
Boca Manu	forested	39-50	dry season	2018	26.65	Total mercury	ng/g
Boca Manu	forested	2021-05-20	dry season	2018	59.65	Total mercury	ng/g
Boca Manu	forested	20-30	dry season	2018	42.9	Total mercury	ng/g
Boca Manu	forested	30-40	dry season	2018	33.95	Total mercury	ng/g
Boca Manu	forested	40-50	dry season	2018	27.55	Total mercury	ng/g
Boca Manu	forested	2021-05-19	dry season	2018	54.9	Total mercury	ng/g
Boca Manu	forested	19-27	dry season	2018	39.99	Total mercury	ng/g
Boca Manu	forested	27-35	dry season	2018	27.7	Total mercury	ng/g
Boca Manu	forested	35-43	dry season	2018	30.15	Total mercury	ng/g
Boca Manu	deforested	0-5	wet season	2018	5.7	pH	NA
Boca Manu	deforested	0-5	wet season	2018	5.39	pH	NA
Boca Manu	deforested	0-5	wet season	2018	5.81	pH	NA
Boca Manu	forested	0-5	wet season	2018	5.65	pH	NA
Boca Manu	forested	0-5	wet season	2018	5.51	pH	NA
Boca Manu	forested	0-5	wet season	2018	6.06	pH	NA
Boca Manu	deforested	0-5	wet season	2018	44.6	Total mercury	ng/g
Boca Manu	deforested	0-5	wet season	2018	53.2	Total mercury	ng/g
Boca Manu	deforested	0-5	wet season	2018	43.5	Total mercury	ng/g
Boca Manu	forested	0-5	wet season	2018	52.1	Total mercury	ng/g
Boca Manu	forested	0-5	wet season	2018	64.2	Total mercury	ng/g
Boca Manu	forested	0-5	wet season	2018	79.05	Total mercury	ng/g
Boca Manu	forested	0-5	dry season	2019	65.75	Total mercury	ng/g
Boca Manu	forested	0-5	dry season	2019	64.7	Total mercury	ng/g
Boca Manu	forested	0-5	dry season	2019	49.6	Total mercury	ng/g
Boca Manu	deforested	0-5	dry season	2019	61.05	Total mercury	ng/g
Boca Manu	deforested	0-5	dry season	2019	50.4	Total mercury	ng/g
Boca Manu	deforested	0-5	dry season	2019	67.4	Total mercury	ng/g
Chilive	forested	0-5	dry season	2018	4.89	Carbon	percent
Chilive	forested	0-5	dry season	2018	3.71	Carbon	percent
Chilive	deforested	0-5	dry season	2018	2.62	Carbon	percent
Chilive	forested	0-5	dry season	2018	4.37	Carbon	percent
Chilive	deforested	0-5	dry season	2018	3.1	Carbon	percent
Chilive	deforested	0-5	dry season	2018	3.7	Carbon	percent
Chilive	forested	0-5	dry season	2018	475	Manganese	mg/g
Chilive	forested	0-5	dry season	2018	488	Manganese	mg/g
Chilive	deforested	0-5	dry season	2018	470	Manganese	mg/g
Chilive	forested	0-5	dry season	2018	487	Manganese	mg/g
Chilive	deforested	0-5	dry season	2018	439	Manganese	mg/g
Chilive	deforested	0-5	dry season	2018	574	Manganese	mg/g
Chilive	forested	0-5	dry season	2018	0.58	Methylmercury	ng/g
Chilive	forested	0-5	dry season	2018	0.63	Methylmercury	ng/g
Chilive	deforested	0-5	dry season	2018	0.32	Methylmercury	ng/g
Chilive	forested	0-5	dry season	2018	1.47	Methylmercury	ng/g
Chilive	deforested	0-5	dry season	2018	1.14	Methylmercury	ng/g
Chilive	deforested	0-5	dry season	2018	0.58	Methylmercury	ng/g
Chilive	forested	0-5	dry season	2018	0.47	Nitrogen	percent
Chilive	forested	0-5	dry season	2018	0.37	Nitrogen	percent
Chilive	deforested	0-5	dry season	2018	0.24	Nitrogen	percent
Chilive	forested	0-5	dry season	2018	0.42	Nitrogen	percent
Chilive	deforested	0-5	dry season	2018	0.3	Nitrogen	percent
Chilive	deforested	0-5	dry season	2018	0.35	Nitrogen	percent
Chilive	forested	0-5	dry season	2018	6.83	pH	NA
Chilive	forested	0-5	dry season	2018	6.8	pH	NA
Chilive	deforested	0-5	dry season	2018	6.76	pH	NA
Chilive	forested	0-5	dry season	2018	7.24	pH	NA
Chilive	deforested	0-5	dry season	2018	7.51	pH	NA
Chilive	deforested	0-5	dry season	2018	6.98	pH	NA
Chilive	forested	0-5	dry season	2018	0.39	Selenium	mg/g
Chilive	forested	0-5	dry season	2018	0.19	Selenium	mg/g
Chilive	deforested	0-5	dry season	2018	0.232	Selenium	mg/g
Chilive	forested	0-5	dry season	2018	0.072	Selenium	mg/g
Chilive	deforested	0-5	dry season	2018	0.083	Selenium	mg/g
Chilive	deforested	0-5	dry season	2018	0.279	Selenium	mg/g
Chilive	forested	0-5	dry season	2018	390	Sulfur	mg/g
Chilive	forested	0-5	dry season	2018	382	Sulfur	mg/g
Chilive	deforested	0-5	dry season	2018	221	Sulfur	mg/g
Chilive	forested	0-5	dry season	2018	377	Sulfur	mg/g
Chilive	deforested	0-5	dry season	2018	249	Sulfur	mg/g
Chilive	deforested	0-5	dry season	2018	310	Sulfur	mg/g
Chilive	forested	0-5	dry season	2018	73.17	Total mercury	ng/g
Chilive	forested	0-5	dry season	2018	66.96	Total mercury	ng/g
Chilive	deforested	0-5	dry season	2018	41.87	Total mercury	ng/g
Chilive	forested	0-5	dry season	2018	63.72	Total mercury	ng/g
Chilive	deforested	0-5	dry season	2018	42.09	Total mercury	ng/g
Chilive	deforested	0-5	dry season	2018	71.3	Total mercury	ng/g
Chilive	Canopy	20-30	dry season	2018	58.01	Total mercury	ng/g
Chilive	forested	2021-05-20	dry season	2018	68.2	Total mercury	ng/g
Chilive	forested	30-39	dry season	2018	40.45	Total mercury	ng/g
Chilive	forested	39-50	dry season	2018	48.97	Total mercury	ng/g
Chilive	forested	2021-05-18	dry season	2018	66.5	Total mercury	ng/g
Chilive	forested	18-27	dry season	2018	43.4	Total mercury	ng/g
Chilive	forested	27-36	dry season	2018	36.55	Total mercury	ng/g
Chilive	Canopy	36-50	dry season	2018	41.1	Total mercury	ng/g
Chilive	forested	2021-05-19	dry season	2018	72.5	Total mercury	ng/g
Chilive	forested	19-28	dry season	2018	70.3	Total mercury	ng/g
Chilive	forested	28-36	dry season	2018	35.17	Total mercury	ng/g
Chilive	forested	36-50	dry season	2018	46.38	Total mercury	ng/g
Chilive	forested	2021-05-19	dry season	2018	71	Total mercury	ng/g
Chilive	forested	19-29	dry season	2018	49.15	Total mercury	ng/g
Chilive	forested	29-38	dry season	2018	31.5	Total mercury	ng/g
Chilive	forested	38-50	dry season	2018	34.7	Total mercury	ng/g
Chilive	deforested	0-5	wet season	2018	5.92	pH	NA
Chilive	deforested	0-5	wet season	2018	5.91	pH	NA
Chilive	deforested	0-5	wet season	2018	5.45	pH	NA
Chilive	forested	0-5	wet season	2018	5.44	pH	NA
Chilive	forested	0-5	wet season	2018	5.65	pH	NA
Chilive	forested	0-5	wet season	2018	5.65	pH	NA
Chilive	deforested	0-5	wet season	2018	112.35	Total mercury	ng/g
Chilive	deforested	0-5	wet season	2018	131.1	Total mercury	ng/g
Chilive	deforested	0-5	wet season	2018	114.85	Total mercury	ng/g
Chilive	forested	0-5	wet season	2018	103.9	Total mercury	ng/g
Chilive	forested	0-5	wet season	2018	114.95	Total mercury	ng/g
Chilive	forested	0-5	wet season	2018	112.3	Total mercury	ng/g
Chilive	forested	0-5	dry season	2019	37.6	Total mercury	ng/g
Chilive	forested	0-5	dry season	2019	39.65	Total mercury	ng/g
Chilive	forested	0-5	dry season	2019	43.6	Total mercury	ng/g
Colorado	forested	0-5	dry season	2018	1.16	Carbon	percent
Colorado	deforested	0-5	dry season	2018	2.64	Carbon	percent
Colorado	forested	0-5	dry season	2018	1.2	Carbon	percent
Colorado	forested	0-5	dry season	2018	2.19	Carbon	percent
Colorado	deforested	0-5	dry season	2018	3.21	Carbon	percent
Colorado	deforested	0-5	dry season	2018	2.34	Carbon	percent
Colorado	forested	0-5	dry season	2018	551	Manganese	mg/g
Colorado	deforested	0-5	dry season	2018	668	Manganese	mg/g
Colorado	forested	0-5	dry season	2018	536	Manganese	mg/g
Colorado	forested	0-5	dry season	2018	542	Manganese	mg/g
Colorado	deforested	0-5	dry season	2018	753	Manganese	mg/g
Colorado	deforested	0-5	dry season	2018	643	Manganese	mg/g
Colorado	forested	0-5	dry season	2018	1.22	Methylmercury	ng/g
Colorado	deforested	0-5	dry season	2018	0.94	Methylmercury	ng/g
Colorado	forested	0-5	dry season	2018	1.22	Methylmercury	ng/g
Colorado	forested	0-5	dry season	2018	1.72	Methylmercury	ng/g
Colorado	deforested	0-5	dry season	2018	BDL	Methylmercury	ng/g
Colorado	deforested	0-5	dry season	2018	0.96	Methylmercury	ng/g
Colorado	forested	0-5	dry season	2018	0.12	Nitrogen	percent
Colorado	deforested	0-5	dry season	2018	0.33	Nitrogen	percent
Colorado	forested	0-5	dry season	2018	0.12	Nitrogen	percent
Colorado	forested	0-5	dry season	2018	0.18	Nitrogen	percent
Colorado	deforested	0-5	dry season	2018	0.35	Nitrogen	percent
Colorado	deforested	0-5	dry season	2018	0.28	Nitrogen	percent
Colorado	deforested	0-5	dry season	2018	5.9	pH	NA
Colorado	forested	0-5	dry season	2018	7.19	pH	NA
Colorado	forested	0-5	dry season	2018	6.91	pH	NA
Colorado	deforested	0-5	dry season	2018	5.86	pH	NA
Colorado	deforested	0-5	dry season	2018	5.93	pH	NA
Colorado	forested	0-5	dry season	2018	BDL	Selenium	mg/g
Colorado	deforested	0-5	dry season	2018	0.158	Selenium	mg/g
Colorado	forested	0-5	dry season	2018	0.211	Selenium	mg/g
Colorado	forested	0-5	dry season	2018	0.189	Selenium	mg/g
Colorado	deforested	0-5	dry season	2018	BDL	Selenium	mg/g
Colorado	deforested	0-5	dry season	2018	BDL	Selenium	mg/g
Colorado	forested	0-5	dry season	2018	172	Sulfur	mg/g
Colorado	deforested	0-5	dry season	2018	272	Sulfur	mg/g
Colorado	forested	0-5	dry season	2018	272	Sulfur	mg/g
Colorado	forested	0-5	dry season	2018	223	Sulfur	mg/g
Colorado	deforested	0-5	dry season	2018	249	Sulfur	mg/g
Colorado	deforested	0-5	dry season	2018	237	Sulfur	mg/g
Colorado	forested	0-5	dry season	2018	90.78	Total mercury	ng/g
Colorado	deforested	0-5	dry season	2018	307.03	Total mercury	ng/g
Colorado	forested	0-5	dry season	2018	99.68	Total mercury	ng/g
Colorado	forested	0-5	dry season	2018	105.47	Total mercury	ng/g
Colorado	deforested	0-5	dry season	2018	580.41	Total mercury	ng/g
Colorado	deforested	0-5	dry season	2018	251.71	Total mercury	ng/g
Colorado	forested	31-42	dry season	2018	42.9	Total mercury	ng/g
Colorado	forested	31-42	dry season	2018	36.4	Total mercury	ng/g
Colorado	forested	20-31	dry season	2018	46.46	Total mercury	ng/g
Colorado	forested	26-37	dry season	2018	40.66	Total mercury	ng/g
Colorado	forested	2021-05-10	dry season	2018	46.86	Total mercury	ng/g
Colorado	forested	2021-05-20	dry season	2018	45.2	Total mercury	ng/g
Colorado	forested	15-26	dry season	2018	37.7	Total mercury	ng/g
Colorado	forested	37-50	dry season	2018	37.9	Total mercury	ng/g
Colorado	forested	42-50	dry season	2018	54.73	Total mercury	ng/g
Colorado	forested	2021-05-20	dry season	2018	43.05	Total mercury	ng/g
Colorado	forested	20-31	dry season	2018	46.05	Total mercury	ng/g
Colorado	forested	42-50	dry season	2018	56.12	Total mercury	ng/g
Colorado	forested	0-5	wet season	2018	6.48	pH	NA
Colorado	forested	0-5	wet season	2018	6.55	pH	NA
Colorado	forested	0-5	wet season	2018	1100.53	Total mercury	ng/g
Colorado	forested	0-5	wet season	2018	52.05	Total mercury	ng/g
Colorado	forested	0-5	wet season	2018	134.85	Total mercury	ng/g
Colorado	deforested	0-5	wet season	2018	25.8	Total mercury	ng/g
Colorado	deforested	0-5	wet season	2018	30.2	Total mercury	ng/g
Colorado	forested	0-5	dry season	2019	25.35	Total mercury	ng/g
Colorado	forested	0-5	dry season	2019	25.35	Total mercury	ng/g
Colorado	forested	0-5	dry season	2019	27.8	Total mercury	ng/g
Colorado	deforested	0-5	dry season	2019	25.7	Total mercury	ng/g
Colorado	deforested	0-5	dry season	2019	23.05	Total mercury	ng/g
Colorado	deforested	0-5	dry season	2019	25.9	Total mercury	ng/g
Laberinto	forested	0-5	dry season	2018	0.25	Carbon	percent
Laberinto	forested	0-5	dry season	2018	0.87	Carbon	percent
Laberinto	deforested	0-5	dry season	2018	0.46	Carbon	percent
Laberinto	deforested	0-5	dry season	2018	0.5	Carbon	percent
Laberinto	forested	0-5	dry season	2018	0.92	Carbon	percent
Laberinto	deforested	0-5	dry season	2018	0.98	Carbon	percent
Laberinto	forested	0-5	dry season	2018	28.5	Manganese	mg/g
Laberinto	forested	0-5	dry season	2018	113	Manganese	mg/g
Laberinto	deforested	0-5	dry season	2018	49.2	Manganese	mg/g
Laberinto	deforested	0-5	dry season	2018	52.4	Manganese	mg/g
Laberinto	forested	0-5	dry season	2018	167	Manganese	mg/g
Laberinto	deforested	0-5	dry season	2018	106	Manganese	mg/g
Laberinto	forested	0-5	dry season	2018	0.06	Methylmercury	ng/g
Laberinto	forested	0-5	dry season	2018	1.63	Methylmercury	ng/g
Laberinto	deforested	0-5	dry season	2018	0.68	Methylmercury	ng/g
Laberinto	deforested	0-5	dry season	2018	0.67	Methylmercury	ng/g
Laberinto	forested	0-5	dry season	2018	0.97	Methylmercury	ng/g
Laberinto	deforested	0-5	dry season	2018	BDL	Methylmercury	ng/g
Laberinto	forested	0-5	dry season	2018	0.03	Nitrogen	percent
Laberinto	forested	0-5	dry season	2018	0.08	Nitrogen	percent
Laberinto	deforested	0-5	dry season	2018	0.05	Nitrogen	percent
Laberinto	deforested	0-5	dry season	2018	0.06	Nitrogen	percent
Laberinto	forested	0-5	dry season	2018	0.08	Nitrogen	percent
Laberinto	deforested	0-5	dry season	2018	0.09	Nitrogen	percent
Laberinto	forested	0-5	dry season	2018	5.36	pH	NA
Laberinto	forested	0-5	dry season	2018	5.09	pH	NA
Laberinto	deforested	0-5	dry season	2018	5.46	pH	NA
Laberinto	deforested	0-5	dry season	2018	5.33	pH	NA
Laberinto	forested	0-5	dry season	2018	5.06	pH	NA
Laberinto	deforested	0-5	dry season	2018	5.75	pH	NA
Laberinto	forested	0-5	dry season	2018	0.195	Selenium	mg/g
Laberinto	forested	0-5	dry season	2018	0.164	Selenium	mg/g
Laberinto	deforested	0-5	dry season	2018	BDL	Selenium	mg/g
Laberinto	deforested	0-5	dry season	2018	BDL	Selenium	mg/g
Laberinto	forested	0-5	dry season	2018	0.103	Selenium	mg/g
Laberinto	deforested	0-5	dry season	2018	0.044	Selenium	mg/g
Laberinto	forested	0-5	dry season	2018	23.6	Sulfur	mg/g
Laberinto	forested	0-5	dry season	2018	84.1	Sulfur	mg/g
Laberinto	deforested	0-5	dry season	2018	44.6	Sulfur	mg/g
Laberinto	deforested	0-5	dry season	2018	38.9	Sulfur	mg/g
Laberinto	forested	0-5	dry season	2018	84.2	Sulfur	mg/g
Laberinto	deforested	0-5	dry season	2018	88.7	Sulfur	mg/g
Laberinto	forested	0-5	dry season	2018	13.01	Total mercury	ng/g
Laberinto	forested	0-5	dry season	2018	49.2	Total mercury	ng/g
Laberinto	deforested	0-5	dry season	2018	21.7	Total mercury	ng/g
Laberinto	deforested	0-5	dry season	2018	19.35	Total mercury	ng/g
Laberinto	forested	0-5	dry season	2018	55.41	Total mercury	ng/g
Laberinto	deforested	0-5	dry season	2018	38.5	Total mercury	ng/g
Laberinto	forested	2021-05-14	dry season	2018	41.68	Total mercury	ng/g
Laberinto	forested	20-35	dry season	2018	56.65	Total mercury	ng/g
Laberinto	forested	35-50	dry season	2018	39.2	Total mercury	ng/g
Laberinto	forested	2021-05-20	dry season	2018	33.9	Total mercury	ng/g
Laberinto	deforested	0-5	wet season	2018	5.25	pH	NA
Laberinto	deforested	0-5	wet season	2018	5.4	pH	NA
Laberinto	deforested	0-5	wet season	2018	5.26	pH	NA
Laberinto	forested	0-5	wet season	2018	6.03	pH	NA
Laberinto	forested	0-5	wet season	2018	5.77	pH	NA
Laberinto	forested	0-5	wet season	2018	5.74	pH	NA
Laberinto	deforested	0-5	wet season	2018	30.75	Total mercury	ng/g
Laberinto	deforested	0-5	wet season	2018	34.9	Total mercury	ng/g
Laberinto	deforested	0-5	wet season	2018	25.6	Total mercury	ng/g
Laberinto	forested	0-5	wet season	2018	90.15	Total mercury	ng/g
Laberinto	forested	0-5	wet season	2018	92	Total mercury	ng/g
Laberinto	forested	0-5	wet season	2018	61.05	Total mercury	ng/g
Laberinto	forested	0-5	dry season	2019	62.7	Total mercury	ng/g
Laberinto	forested	0-5	dry season	2019	80.05	Total mercury	ng/g
Laberinto	forested	0-5	dry season	2019	74.2	Total mercury	ng/g
Laberinto	deforested	0-5	dry season	2019	47.5	Total mercury	ng/g
Laberinto	deforested	0-5	dry season	2019	58	Total mercury	ng/g
Laberinto	deforested	0-5	dry season	2019	46.05	Total mercury	ng/g
Los Amigos	deforested	0-5	dry season	2018	1.36	Carbon	percent
Los Amigos	deforested	0-5	dry season	2018	0.92	Carbon	percent
Los Amigos	deforested	0-5	dry season	2018	1.4	Carbon	percent
Los Amigos	forested	0-5	dry season	2018	1.32	Carbon	percent
Los Amigos	forested	0-5	dry season	2018	1.68	Carbon	percent
Los Amigos	forested	0-5	dry season	2018	1.4	Carbon	percent
Los Amigos	deforested	0-5	dry season	2018	29.6	Manganese	mg/g
Los Amigos	deforested	0-5	dry season	2018	99.9	Manganese	mg/g
Los Amigos	deforested	0-5	dry season	2018	24.3	Manganese	mg/g
Los Amigos	forested	0-5	dry season	2018	31.4	Manganese	mg/g
Los Amigos	forested	0-5	dry season	2018	25.6	Manganese	mg/g
Los Amigos	forested	0-5	dry season	2018	23.2	Manganese	mg/g
Los Amigos	deforested	0-5	dry season	2018	0.78	Methylmercury	ng/g
Los Amigos	deforested	0-5	dry season	2018	0.24	Methylmercury	ng/g
Los Amigos	deforested	0-5	dry season	2018	0.73	Methylmercury	ng/g
Los Amigos	forested	0-5	dry season	2018	0.98	Methylmercury	ng/g
Los Amigos	forested	0-5	dry season	2018		Methylmercury	ng/g
Los Amigos	forested	0-5	dry season	2018	1.21	Methylmercury	ng/g
Los Amigos	deforested	0-5	dry season	2018	0.14	Nitrogen	percent
Los Amigos	deforested	0-5	dry season	2018	0.07	Nitrogen	percent
Los Amigos	deforested	0-5	dry season	2018	0.14	Nitrogen	percent
Los Amigos	forested	0-5	dry season	2018	0.14	Nitrogen	percent
Los Amigos	forested	0-5	dry season	2018	0.16	Nitrogen	percent
Los Amigos	forested	0-5	dry season	2018	0.15	Nitrogen	percent
Los Amigos	deforested	0-5	dry season	2018	4.75	pH	NA
Los Amigos	deforested	0-5	dry season	2018	5.62	pH	NA
Los Amigos	deforested	0-5	dry season	2018	4.65	pH	NA
Los Amigos	forested	0-5	dry season	2018	4.08	pH	NA
Los Amigos	forested	0-5	dry season	2018	4.28	pH	NA
Los Amigos	forested	0-5	dry season	2018	4.18	pH	NA
Los Amigos	deforested	0-5	dry season	2018	0.225	Selenium	mg/g
Los Amigos	deforested	0-5	dry season	2018	0.371	Selenium	mg/g
Los Amigos	deforested	0-5	dry season	2018	0.564	Selenium	mg/g
Los Amigos	forested	0-5	dry season	2018	0.088	Selenium	mg/g
Los Amigos	forested	0-5	dry season	2018	0.199	Selenium	mg/g
Los Amigos	forested	0-5	dry season	2018	0.226	Selenium	mg/g
Los Amigos	deforested	0-5	dry season	2018	124	Sulfur	mg/g
Los Amigos	deforested	0-5	dry season	2018	105	Sulfur	mg/g
Los Amigos	deforested	0-5	dry season	2018	135	Sulfur	mg/g
Los Amigos	forested	0-5	dry season	2018	128	Sulfur	mg/g
Los Amigos	forested	0-5	dry season	2018	122	Sulfur	mg/g
Los Amigos	forested	0-5	dry season	2018	119	Sulfur	mg/g
Los Amigos	deforested	0-5	dry season	2018	87.6	Total mercury	ng/g
Los Amigos	deforested	0-5	dry season	2018	91.74	Total mercury	ng/g
Los Amigos	deforested	0-5	dry season	2018	112.7	Total mercury	ng/g
Los Amigos	forested	0-5	dry season	2018	139.68	Total mercury	ng/g
Los Amigos	forested	0-5	dry season	2018	142.94	Total mercury	ng/g
Los Amigos	forested	0-5	dry season	2018	138.21	Total mercury	ng/g
Los Amigos	forested	2021-05-15	dry season	2018	146.66	Total mercury	ng/g
Los Amigos	forested	15-25	dry season	2018	140.55	Total mercury	ng/g
Los Amigos	forested	25-34	dry season	2018	145.04	Total mercury	ng/g
Los Amigos	forested	34-42	dry season	2018	147.6	Total mercury	ng/g
Los Amigos	forested	42-50	dry season	2018	145.34	Total mercury	ng/g
Los Amigos	forested	2021-05-20	dry season	2018	141.79	Total mercury	ng/g
Los Amigos	forested	30-39	dry season	2018	138.1	Total mercury	ng/g
Los Amigos	forested	39-50	dry season	2018	139.84	Total mercury	ng/g
Los Amigos	forested	2021-05-17	dry season	2018	154.85	Total mercury	ng/g
Los Amigos	forested	17-27	dry season	2018	153.9	Total mercury	ng/g
Los Amigos	forested	27-36	dry season	2018	148.5	Total mercury	ng/g
Los Amigos	forested	36-50	dry season	2018	150.9	Total mercury	ng/g
Los Amigos	deforested	0-5	wet season	2018	5.21	pH	NA
Los Amigos	deforested	0-5	wet season	2018	5.11	pH	NA
Los Amigos	deforested	0-5	wet season	2018	4.82	pH	NA
Los Amigos	forested	0-5	wet season	2018	4.36	pH	NA
Los Amigos	forested	0-5	wet season	2018	4.24	pH	NA
Los Amigos	forested	0-5	wet season	2018	4.16	pH	NA
Los Amigos	deforested	0-5	wet season	2018	72.4	Total mercury	ng/g
Los Amigos	deforested	0-5	wet season	2018	116.5	Total mercury	ng/g
Los Amigos	deforested	0-5	wet season	2018	145.45	Total mercury	ng/g
Los Amigos	forested	0-5	wet season	2018	151.1	Total mercury	ng/g
Los Amigos	forested	0-5	wet season	2018	141.4	Total mercury	ng/g
Los Amigos	forested	0-5	wet season	2018	170.27	Total mercury	ng/g
Los Amigos	forested	0-5	dry season	2019	123	Total mercury	ng/g
Los Amigos	forested	0-5	dry season	2019	173.45	Total mercury	ng/g
Los Amigos	forested	0-5	dry season	2019	165.6	Total mercury	ng/g
Los Amigos	deforested	0-5	dry season	2019	189	Total mercury	ng/g
Los Amigos	deforested	0-5	dry season	2019	102	Total mercury	ng/g
Los Amigos	deforested	0-5	dry season	2019	124.05	Total mercury	ng/g
